# Supplementary material for: 2,6-Dibromo-4-butyl­anilinium chloride
Source: Acta Crystallogr Sect E Struct Rep Online. 2010 Nov 24;66(Pt 12):o3266. doi: 10.1107/S1600536810047811 (PMC3011703; doi:10.1107/S1600536810047811)
Supplement: Supplementary file 2 [file e-66-o3266-Isup2.hkl]

# 
# h,k,l, Fc-squared, Fo-squared, sigma(Fo-squared) and status flag 
# 
data_I
_shelx_title ' 2 in P-1' 
_shelx_refln_list_code          4 
_shelx_F_calc_maximum      133.05 
_exptl_crystal_F_000       336.00 
_reflns_d_resolution_high  0.7708 
 
loop_ 
 _symmetry_equiv_pos_as_xyz 
 'x, y, z' 
 '-x, -y, -z' 
 
_cell_length_a     4.9785 
_cell_length_b     8.7844 
_cell_length_c    14.8982 
_cell_angle_alpha  86.286 
_cell_angle_beta   87.581 
_cell_angle_gamma  87.174 
 
_shelx_F_squared_multiplier     1.000 
 
loop_ 
 _refln_index_h 
 _refln_index_k 
 _refln_index_l 
 _refln_F_squared_calc 
 _refln_F_squared_meas 
 _refln_F_squared_sigma 
 _refln_observed_status 
   1   0   0       13.93       27.03      5.74 o 
   2   0   0     1702.28     1643.07     39.86 o 
   3   0   0       12.66       11.18      5.92 o 
   4   0   0      311.63      386.87     37.10 o 
   5   0   0      310.21      308.73     38.96 o 
   6   0   0       43.27        0.14     20.47 o 
  -6   1   0       13.54        1.23     18.20 o 
  -5   1   0      194.30      192.08     21.09 o 
  -4   1   0     1325.32     1291.19     53.90 o 
  -3   1   0        4.46       55.18     18.23 o 
  -2   1   0      172.06      164.23      8.99 o 
  -1   1   0     1535.92     1594.74     39.52 o 
   1   1   0     8070.07     7334.14    113.68 o 
   2   1   0      160.89      153.69      8.05 o 
   3   1   0       51.90       64.49      9.49 o 
   4   1   0      326.45      336.79     25.33 o 
   5   1   0      368.50      371.04     64.35 o 
   6   1   0       94.04       93.45     28.89 o 
  -6   2   0        0.84       -4.64     25.56 o 
  -5   2   0       47.09       60.22     46.21 o 
  -4   2   0      548.74      610.47     29.79 o 
  -3   2   0     3234.82     3152.04    162.77 o 
  -2   2   0        6.88       35.18      7.67 o 
  -1   2   0     4392.39     4747.49    133.30 o 
   0   2   0     2974.73     3206.11     58.44 o 
   1   2   0      910.38     1103.77     92.53 o 
   2   2   0     7791.95     7974.01    276.87 o 
   3   2   0     2964.97     2935.22    136.05 o 
   4   2   0       12.30       21.74      9.19 o 
   5   2   0        9.07       19.37     11.77 o 
   6   2   0       36.85       66.22     30.55 o 
  -6   3   0       24.74       36.29     25.03 o 
  -5   3   0       35.25       82.36     24.31 o 
  -4   3   0       16.10       12.37      8.38 o 
  -3   3   0      655.06      675.63     22.54 o 
  -2   3   0     2050.29     1825.67     91.44 o 
  -1   3   0       48.22       67.37      6.84 o 
   0   3   0        4.61        9.82      2.59 o 
   1   3   0     1492.51     1618.10    185.55 o 
   2   3   0        2.83       42.80      7.89 o 
   3   3   0     3514.23     3404.35    132.06 o 
   4   3   0     1005.71     1012.10     60.83 o 
   5   3   0      102.05       84.96     26.64 o 
   6   3   0        2.29        6.05     18.27 o 
  -5   4   0      107.11      200.77     37.92 o 
  -4   4   0       67.54      109.38     23.32 o 
  -3   4   0      526.99      581.87     41.02 o 
  -2   4   0      142.62      141.36     29.40 o 
  -1   4   0     7369.23     7666.64    488.35 o 
   0   4   0     1948.19     2219.72     57.53 o 
   1   4   0      266.15      250.02     33.66 o 
   2   4   0       77.24       83.36      9.32 o 
   3   4   0       12.54       50.67     11.05 o 
   4   4   0      450.46      432.89     33.76 o 
   5   4   0      156.24      178.72     38.95 o 
   6   4   0        1.16       33.98     28.97 o 
  -5   5   0       65.40       81.00     33.02 o 
  -4   5   0        3.01       15.65     15.34 o 
  -3   5   0       10.94       -2.10     20.00 o 
  -2   5   0      148.82      210.05     24.70 o 
  -1   5   0      172.69      143.68     16.44 o 
   0   5   0     5827.46     6530.72    193.80 o 
   1   5   0      861.88      876.74     44.36 o 
   2   5   0      658.51      669.85     40.12 o 
   3   5   0      226.50      300.37     21.48 o 
   4   5   0      622.99      596.65     61.53 o 
   5   5   0      182.12      157.20     38.77 o 
  -5   6   0       30.52       50.47     30.20 o 
  -4   6   0      481.64      522.42     53.06 o 
  -3   6   0        3.13       39.14     18.09 o 
  -2   6   0      115.82      156.44     39.40 o 
  -1   6   0        2.35       -4.94      9.75 o 
   0   6   0        1.56        1.10      4.99 o 
   1   6   0     2495.03     2592.98     90.90 o 
   2   6   0      324.05      384.96     32.30 o 
   3   6   0        8.03       18.23     11.06 o 
   4   6   0      102.29       87.43     42.76 o 
   5   6   0       65.39       86.80     41.85 o 
  -4   7   0       23.85       41.13     21.15 o 
  -3   7   0      206.49      230.38     48.06 o 
  -2   7   0       30.36       33.38     15.13 o 
  -1   7   0       79.71       97.90     29.14 o 
   0   7   0       72.42       77.79     19.84 o 
   1   7   0      824.18      834.12     41.05 o 
   2   7   0     1357.15     1435.16     88.44 o 
   3   7   0     1102.88     1151.69     92.73 o 
   4   7   0        4.47       15.16     18.49 o 
   5   7   0        4.69       10.01     20.26 o 
  -4   8   0       49.48       20.73     20.77 o 
  -3   8   0        0.35       -1.49     21.12 o 
  -2   8   0      323.51      295.76     37.15 o 
  -1   8   0      117.79      144.30     24.22 o 
   0   8   0       32.01       40.23      8.11 o 
   1   8   0       98.76      111.63     14.91 o 
   2   8   0       21.19       73.30     21.00 o 
   3   8   0      541.24      594.55     58.73 o 
   4   8   0      109.64      113.24     29.72 o 
  -3   9   0       27.32       69.01     47.67 o 
  -2   9   0       38.97       48.63     18.23 o 
  -1   9   0      375.01      365.56     37.16 o 
   0   9   0      184.38      134.26     21.02 o 
   1   9   0      148.93      141.01     21.96 o 
   2   9   0        1.44       18.17     15.32 o 
   3   9   0      108.24      105.61     30.53 o 
   4   9   0        4.88       13.38     21.74 o 
  -2  10   0       13.04       42.00     76.42 o 
  -1  10   0       12.67        4.83     24.48 o 
   0  10   0      124.29      131.59     43.92 o 
   1  10   0       20.44       42.88     16.20 o 
   2  10   0        5.80        6.39     53.88 o 
   3  10   0       78.82       55.91     25.98 o 
  -1  11   0       14.47       24.52     20.61 o 
   0  11   0       25.91       97.16     40.90 o 
   1  11   0       68.31       70.34     41.21 o 
  -1 -11   1       53.67       14.57     26.38 o 
   0 -11   1        5.01       24.36     18.57 o 
   1 -11   1       14.07       20.00     18.93 o 
  -3 -10   1        2.68       29.09     22.77 o 
  -2 -10   1      172.00      172.00     33.92 o 
  -1 -10   1       27.06       34.28     16.95 o 
   0 -10   1       14.97       11.65     36.85 o 
   1 -10   1        1.10      -20.13     20.13 o 
   2 -10   1        0.10       15.35     18.05 o 
  -4  -9   1       16.26      -16.19     23.91 o 
  -3  -9   1        0.11       20.61     20.90 o 
  -2  -9   1       57.19       82.56     24.32 o 
  -1  -9   1      673.66      695.96     93.62 o 
   0  -9   1       53.21       58.10     17.45 o 
   1  -9   1      169.92      177.90     40.86 o 
   2  -9   1       82.90       99.70     34.40 o 
   3  -9   1       23.04       71.92     47.63 o 
  -4  -8   1        1.70       -4.47     17.62 o 
  -3  -8   1      238.25      287.19     40.21 o 
  -2  -8   1       86.60       65.37     11.14 o 
  -1  -8   1        1.45       -0.36      9.51 o 
   0  -8   1      501.10      487.78     29.57 o 
   1  -8   1       93.45      102.62     18.47 o 
   2  -8   1      100.71      120.09     22.19 o 
   3  -8   1        1.21       19.30     18.87 o 
   4  -8   1       82.21      118.57     33.92 o 
  -5  -7   1      134.73      155.59     43.43 o 
  -4  -7   1      512.90      609.17     74.91 o 
  -3  -7   1       71.61      104.65     24.67 o 
  -2  -7   1      416.83      453.99     25.77 o 
  -1  -7   1       82.00      105.93     13.23 o 
   0  -7   1        0.00       13.93      6.65 o 
   1  -7   1      556.86      534.90     55.73 o 
   2  -7   1      370.53      357.15     63.62 o 
   3  -7   1        1.35        8.59     22.37 o 
   4  -7   1       25.31       43.66     20.58 o 
  -5  -6   1       11.11      -25.25     25.25 o 
  -4  -6   1       51.26       54.07     21.01 o 
  -3  -6   1      642.12      586.94     52.03 o 
  -2  -6   1        2.88       -6.49      6.49 o 
  -1  -6   1      378.50      449.59     29.11 o 
   0  -6   1        0.95       19.91      5.57 o 
   1  -6   1       18.53       15.70     10.49 o 
   2  -6   1      875.82      839.55     56.68 o 
   3  -6   1      588.54      636.68     57.23 o 
   4  -6   1       68.79       95.64     37.54 o 
   5  -6   1       25.27       38.00     28.79 o 
  -5  -5   1      205.62      268.16     49.09 o 
  -4  -5   1      164.49      207.69     37.80 o 
  -3  -5   1       68.13       54.03     11.49 o 
  -2  -5   1     3462.58     3704.17    195.83 o 
  -1  -5   1     1221.70     1248.61     55.52 o 
   0  -5   1      912.53      866.15     76.27 o 
   1  -5   1      132.75       97.67     11.46 o 
   2  -5   1       52.17       47.80     10.78 o 
   3  -5   1      281.14      292.78     27.96 o 
   4  -5   1      138.70      167.28     29.25 o 
   5  -5   1       10.45       -3.83     17.72 o 
  -6  -4   1       74.14       58.35     34.38 o 
  -5  -4   1        3.41      -21.43     31.46 o 
  -4  -4   1      293.84      308.08     68.36 o 
  -3  -4   1        0.82        0.39      9.52 o 
  -2  -4   1      826.47      932.77     48.08 o 
  -1  -4   1     6158.44     6564.14    178.69 o 
   0  -4   1      778.36      825.58     22.89 o 
   1  -4   1     1838.22     1749.71     40.06 o 
   2  -4   1       78.44       71.11     11.06 o 
   3  -4   1      409.00      409.27     31.65 o 
   4  -4   1       95.08      106.42     25.69 o 
   5  -4   1      241.84      293.19     41.91 o 
  -6  -3   1       42.76       59.41     27.24 o 
  -5  -3   1      799.98      821.08     77.90 o 
  -4  -3   1        0.67       33.31     16.90 o 
  -3  -3   1     2071.99     1984.25     75.32 o 
  -2  -3   1      964.61     1240.80    123.51 o 
  -1  -3   1       19.27       26.89      5.87 o 
   0  -3   1     4465.14     4857.80    104.69 o 
   1  -3   1     2572.61     2427.42    150.34 o 
   2  -3   1      126.03      109.28     10.86 o 
   3  -3   1       41.65       76.58     10.29 o 
   4  -3   1      219.11      194.85     30.06 o 
   5  -3   1       99.71      137.31     26.22 o 
   6  -3   1      130.70      166.91     33.92 o 
  -6  -2   1        0.63      -24.99     24.99 o 
  -5  -2   1      148.77      152.09     30.75 o 
  -4  -2   1     1189.51     1179.21     59.62 o 
  -3  -2   1      288.16      265.27     14.76 o 
  -2  -2   1     1601.56     1656.88     50.72 o 
  -1  -2   1     1748.78     1891.71    112.98 o 
   0  -2   1       55.37       47.27      7.86 o 
   1  -2   1     7004.69     6341.92    193.19 o 
   2  -2   1     6198.57     5989.43    145.91 o 
   3  -2   1       10.69       90.41     15.73 o 
   4  -2   1      227.95      197.78     12.73 o 
   5  -2   1       15.24       -1.81     31.77 o 
   6  -2   1        3.36        3.92     26.77 o 
  -6  -1   1      100.92      136.13     34.34 o 
  -5  -1   1       12.55        3.83     12.34 o 
  -4  -1   1        7.85       -4.02      7.80 o 
  -3  -1   1     2994.36     2736.20     89.56 o 
  -2  -1   1     2883.08     2747.67    101.98 o 
  -1  -1   1     1169.05     1008.00     37.16 o 
   1  -1   1     2484.27     2438.00     46.95 o 
   2  -1   1     2947.86     2792.56    118.14 o 
   3  -1   1     2200.97     2018.10     63.43 o 
   4  -1   1      188.95      200.16     16.91 o 
   5  -1   1      112.22      103.82     15.35 o 
   6  -1   1      107.27       39.83     26.25 o 
  -6   0   1       57.23       35.66     20.37 o 
  -5   0   1      302.55      287.68     39.83 o 
  -4   0   1      245.88      246.06     23.94 o 
  -3   0   1      175.79      191.03     23.93 o 
  -2   0   1    12910.44    13235.71    350.89 o 
  -1   0   1      193.34      244.64     16.32 o 
   1   0   1       24.27       35.75      7.47 o 
   2   0   1      534.21      682.00     19.49 o 
   3   0   1      544.96      579.30     23.16 o 
   4   0   1     1418.40     1351.33     59.82 o 
   5   0   1       22.56        6.96     12.37 o 
   6   0   1        1.84      -12.64     13.70 o 
  -6   1   1       97.66       91.98     60.86 o 
  -5   1   1       33.23       50.09     12.88 o 
  -4   1   1      440.29      414.12     24.81 o 
  -3   1   1       52.34       86.57     14.75 o 
  -2   1   1      675.95      679.79     24.59 o 
  -1   1   1    10534.05     9889.18    142.15 o 
   1   1   1     1257.06     1383.62     36.98 o 
   2   1   1        7.30       11.86      4.09 o 
   3   1   1      231.30      252.57     30.95 o 
   4   1   1      346.09      375.41     26.51 o 
   5   1   1     1088.74     1069.35     66.75 o 
   6   1   1        1.56       10.93     20.52 o 
  -6   2   1       44.67       33.66     22.13 o 
  -5   2   1      535.42      564.08     58.23 o 
  -4   2   1        0.38      -12.75     12.75 o 
  -3   2   1     3148.07     3159.08     96.85 o 
  -2   2   1       27.62       44.26      7.53 o 
  -1   2   1      350.40      352.61     22.67 o 
   0   2   1     4578.00     4944.39    109.57 o 
   1   2   1    11637.19    13062.88    398.53 o 
   2   2   1      103.56      180.66     14.67 o 
   3   2   1       64.90       65.03      9.88 o 
   4   2   1       90.23      116.09     15.15 o 
   5   2   1       78.61      115.60     26.43 o 
   6   2   1      185.17      260.71     47.98 o 
  -6   3   1        0.93        6.33     20.67 o 
  -5   3   1        5.37       28.18     27.37 o 
  -4   3   1      322.54      345.31     33.00 o 
  -3   3   1      133.60       82.28     10.39 o 
  -2   3   1      543.86      475.36     25.27 o 
  -1   3   1      255.72      280.64     14.81 o 
   0   3   1        0.63       -2.67      2.67 o 
   1   3   1    10899.30    11788.13    322.62 o 
   2   3   1     5457.97     5805.02    230.50 o 
   3   3   1      163.41      172.93     22.65 o 
   4   3   1      281.13      216.92     45.76 o 
   5   3   1      174.76      191.80     35.79 o 
   6   3   1        8.87       41.57     24.25 o 
  -5   4   1       56.09      134.32     34.73 o 
  -4   4   1        5.27        2.25     12.00 o 
  -3   4   1     1703.14     1612.26     83.22 o 
  -2   4   1     1238.50     1281.52     61.47 o 
  -1   4   1      310.98      334.47     26.12 o 
   0   4   1      626.56      674.25     19.03 o 
   1   4   1       48.26       70.43     11.91 o 
   2   4   1      883.39      997.04     50.74 o 
   3   4   1     1668.73     1799.30     98.17 o 
   4   4   1       24.43       13.87     10.96 o 
   5   4   1        9.65       16.36     47.20 o 
   6   4   1       52.61       69.16     55.73 o 
  -5   5   1       24.51       21.51     49.31 o 
  -4   5   1        5.33       56.37     36.81 o 
  -3   5   1       62.23      132.33     22.92 o 
  -2   5   1     2784.83     2738.40    148.62 o 
  -1   5   1     1022.72     1047.47     50.41 o 
   0   5   1     3335.43     3580.67    100.98 o 
   1   5   1       16.30       16.75      6.46 o 
   2   5   1      572.92      710.01     52.33 o 
   3   5   1      251.25      255.65     22.15 o 
   4   5   1     1494.05     1533.01     81.57 o 
   5   5   1       28.28       36.49     21.38 o 
  -5   6   1        0.41       19.27     20.54 o 
  -4   6   1      250.11      334.11     38.82 o 
  -3   6   1        1.38        6.13     10.93 o 
  -2   6   1       11.22      -13.41     13.41 o 
  -1   6   1      380.55      360.30     25.45 o 
   0   6   1     1159.19     1244.87     48.85 o 
   1   6   1        3.33       28.35     11.60 o 
   2   6   1      203.86      222.60     26.92 o 
   3   6   1       16.28       17.39     10.65 o 
   4   6   1      186.85      221.18     64.39 o 
   5   6   1      432.09      507.71     68.43 o 
  -4   7   1       20.58       39.32     22.93 o 
  -3   7   1      187.94      153.56     24.10 o 
  -2   7   1       31.40       43.18     34.01 o 
  -1   7   1      233.35      251.53     25.56 o 
   0   7   1     1769.61     1745.84     66.90 o 
   1   7   1     3132.98     3264.02    130.80 o 
   2   7   1      143.49      139.93     16.08 o 
   3   7   1      202.04      195.30     22.10 o 
   4   7   1       38.22       54.91     24.96 o 
   5   7   1        2.09        9.78     27.02 o 
  -4   8   1       28.16      -22.49     22.49 o 
  -3   8   1       50.99       38.90     19.22 o 
  -2   8   1       39.21       43.06     23.19 o 
  -1   8   1        1.81        6.59     16.34 o 
   0   8   1       11.05       12.55      6.68 o 
   1   8   1      348.70      342.77     26.83 o 
   2   8   1      473.43      524.18     36.64 o 
   3   8   1       20.65       18.01     17.76 o 
   4   8   1        0.64       26.78     22.30 o 
  -3   9   1      102.60       86.68     47.15 o 
  -2   9   1      176.71      223.80     38.32 o 
  -1   9   1      128.74      165.88     28.84 o 
   0   9   1       54.88       76.19     47.37 o 
   1   9   1       79.60       97.54     14.85 o 
   2   9   1       18.35       28.36     30.96 o 
   3   9   1      430.87      377.98     45.30 o 
   4   9   1       32.38       30.46     21.01 o 
  -2  10   1       48.05       42.58     23.69 o 
  -1  10   1       18.67        6.60     20.21 o 
   0  10   1       24.28       10.32     16.09 o 
   1  10   1        5.56       -4.92     13.17 o 
   2  10   1       67.85       56.00     31.51 o 
   3  10   1       39.10       75.74     33.06 o 
  -1  11   1       24.29        9.53     19.81 o 
   0  11   1      128.71       92.52     27.72 o 
   1  11   1        0.16       10.78     29.31 o 
  -1 -11   2        8.48      -32.84     32.84 o 
   0 -11   2       42.30       71.72     37.50 o 
   1 -11   2       81.84       95.95     35.60 o 
  -3 -10   2       21.64       19.16     22.23 o 
  -2 -10   2      103.06       76.86     26.84 o 
  -1 -10   2       39.63       75.17     35.52 o 
   0 -10   2        1.62       51.59     38.40 o 
   1 -10   2       68.10       88.11     26.76 o 
   2 -10   2       21.65        4.02     21.08 o 
  -4  -9   2        0.40       -1.61     19.78 o 
  -3  -9   2      160.35      208.36     79.78 o 
  -2  -9   2      169.05      244.25     36.12 o 
  -1  -9   2      270.34      288.26     53.86 o 
   0  -9   2      148.13      145.87     37.02 o 
   1  -9   2        0.15       -5.29     29.83 o 
   2  -9   2        3.89       14.03     17.68 o 
   3  -9   2       81.69      105.99     27.60 o 
  -4  -8   2       68.82       51.38     26.53 o 
  -3  -8   2       19.72        6.77     18.10 o 
  -2  -8   2      232.72      283.70     36.21 o 
  -1  -8   2      357.27      362.68     24.58 o 
   0  -8   2      860.19      828.79     40.99 o 
   1  -8   2       42.78       60.07     15.58 o 
   2  -8   2       61.35       60.17     19.63 o 
   3  -8   2        8.06       29.86     20.46 o 
   4  -8   2      152.28      179.45     37.92 o 
  -5  -7   2        9.15       33.57     23.96 o 
  -4  -7   2      540.53      663.66     82.53 o 
  -3  -7   2      110.55      154.23     32.02 o 
  -2  -7   2       24.42       21.07      7.39 o 
  -1  -7   2       43.18       55.92      9.64 o 
   0  -7   2     1190.11     1160.64     43.60 o 
   1  -7   2        1.42      -10.08     10.08 o 
   2  -7   2      122.14      107.90     22.61 o 
   3  -7   2       21.65       43.04     19.95 o 
   4  -7   2        0.22       -9.98     17.18 o 
  -5  -6   2       64.26       43.11     29.42 o 
  -4  -6   2       53.23       91.52     35.56 o 
  -3  -6   2      416.69      391.42     36.29 o 
  -2  -6   2      273.95      257.23     18.04 o 
  -1  -6   2        0.75       32.87     26.59 o 
   0  -6   2     1434.67     1648.89     82.37 o 
   1  -6   2     2173.09     1584.68    175.47 o 
   2  -6   2      220.38      236.34     26.40 o 
   3  -6   2      608.10      618.74     47.33 o 
   4  -6   2       21.15        7.63     16.00 o 
   5  -6   2       21.99       32.67     29.83 o 
  -5  -5   2        2.97       11.81     21.74 o 
  -4  -5   2      656.90      670.58     62.30 o 
  -3  -5   2      474.04      460.38     49.01 o 
  -2  -5   2      923.48      884.23     28.84 o 
  -1  -5   2     1863.66     1887.75     55.96 o 
   0  -5   2      140.38      137.83      9.89 o 
   1  -5   2      242.41      206.62      9.20 o 
   2  -5   2      554.50      615.77     40.30 o 
   3  -5   2        5.75       14.05     13.53 o 
   4  -5   2       69.70      113.20     24.85 o 
   5  -5   2       24.93       23.65     20.09 o 
  -6  -4   2       90.94      207.65     51.20 o 
  -5  -4   2       32.77       21.74     24.69 o 
  -4  -4   2       34.33       64.64     23.58 o 
  -3  -4   2     1540.62     1367.56     82.25 o 
  -2  -4   2      772.03      718.74     22.32 o 
  -1  -4   2     2771.86     2842.61     71.39 o 
   0  -4   2     1902.25     2003.69     51.40 o 
   1  -4   2      339.45      345.39     12.98 o 
   2  -4   2      106.67      100.98      5.05 o 
   3  -4   2     1549.84     1410.54     73.40 o 
   4  -4   2      142.73      167.10     28.41 o 
   5  -4   2       67.92      144.31     30.55 o 
  -6  -3   2        4.72       11.81     21.73 o 
  -5  -3   2      686.58      740.96    106.81 o 
  -4  -3   2      372.93      379.83     43.07 o 
  -3  -3   2       62.26       65.72      8.76 o 
  -2  -3   2      838.90      729.83     31.38 o 
  -1  -3   2     4810.10     5201.93    111.85 o 
   0  -3   2      103.99       98.66      5.36 o 
   1  -3   2     1008.42     1009.93     21.36 o 
   2  -3   2        0.90       12.00      6.99 o 
   3  -3   2      341.25      276.74     34.75 o 
   4  -3   2     1308.93     1319.18     56.98 o 
   5  -3   2        0.84        4.40     26.59 o 
   6  -3   2       91.94      116.36     44.40 o 
  -6  -2   2       97.99      183.25     47.93 o 
  -5  -2   2        0.81       -4.88     17.89 o 
  -4  -2   2     1149.20     1132.59     65.82 o 
  -3  -2   2      163.45      106.15     13.99 o 
  -2  -2   2       54.60       59.69      5.26 o 
  -1  -2   2     2683.40     2811.32     74.17 o 
   0  -2   2    15309.07    16799.05    480.20 o 
   1  -2   2     1623.31     1619.24     81.10 o 
   2  -2   2     2348.22     2153.39    102.83 o 
   3  -2   2       98.43       92.27      7.72 o 
   4  -2   2       67.96       79.76     18.51 o 
   5  -2   2      155.33      154.20     34.44 o 
   6  -2   2       16.81       -3.49     16.68 o 
  -6  -1   2       19.64        8.69     18.98 o 
  -5  -1   2       85.02       89.74     22.47 o 
  -4  -1   2      549.43      637.45     45.30 o 
  -3  -1   2      789.56      737.12     32.27 o 
  -2  -1   2     1344.87     1216.41     60.25 o 
  -1  -1   2     1971.72     1862.39     47.08 o 
   0  -1   2      113.55      113.60      4.82 o 
   1  -1   2    17359.00    17895.51    495.95 o 
   2  -1   2       40.46       30.45     15.26 o 
   3  -1   2     1100.11     1001.17     34.19 o 
   4  -1   2       89.40       71.85     14.60 o 
   5  -1   2       94.76       92.31     14.79 o 
   6  -1   2      289.06      353.86    100.00 o 
  -6   0   2       35.08       37.04     22.85 o 
  -5   0   2        0.16       -0.17     13.68 o 
  -4   0   2     1946.42     2033.45     83.75 o 
  -3   0   2     1362.85     1232.05     39.38 o 
  -2   0   2     3652.09     3454.09    126.73 o 
  -1   0   2     5464.05     5697.76     84.35 o 
   1   0   2     1612.71     1515.58     69.60 o 
   2   0   2     4037.99     3977.56     99.82 o 
   3   0   2      274.88      254.47     15.12 o 
   4   0   2      192.26      191.45     20.58 o 
   5   0   2        1.58       17.45     12.63 o 
   6   0   2        1.28        3.60     15.77 o 
  -6   1   2      112.05      237.15     84.74 o 
  -5   1   2      200.69      191.21     21.60 o 
  -4   1   2        5.08       48.85     13.36 o 
  -3   1   2      884.38      800.88     37.64 o 
  -2   1   2      301.57      274.89     15.86 o 
  -1   1   2       21.45       47.50      4.91 o 
   0   1   2     2846.33     2522.94    118.48 o 
   1   1   2      584.72      775.55     39.59 o 
   2   1   2      480.66      544.25     20.47 o 
   3   1   2     5249.37     4401.14    264.91 o 
   4   1   2      659.16      635.68     48.32 o 
   5   1   2      424.92      410.21     43.60 o 
   6   1   2        7.28       -6.65     18.18 o 
  -6   2   2        0.20       -2.93     28.62 o 
  -5   2   2      452.86      480.31     81.25 o 
  -4   2   2       98.78       97.99     10.50 o 
  -3   2   2      603.53      561.11     22.26 o 
  -2   2   2     2548.20     2371.37    151.24 o 
  -1   2   2     9957.14    10211.82    210.86 o 
   0   2   2        2.60       24.51      6.94 o 
   1   2   2     3599.40     3968.03     93.41 o 
   2   2   2      141.93      167.78     11.30 o 
   3   2   2      624.64      572.57     28.75 o 
   4   2   2      985.49      890.75     48.21 o 
   5   2   2       57.42       44.61     16.43 o 
   6   2   2       62.89       44.89     22.66 o 
  -6   3   2       19.74        9.74     45.26 o 
  -5   3   2       24.04       29.51     21.09 o 
  -4   3   2      174.69      192.41     32.15 o 
  -3   3   2      150.57      118.26      7.23 o 
  -2   3   2        6.51        2.51      1.66 o 
  -1   3   2     4174.28     4351.37     87.04 o 
   0   3   2     6691.47     7471.38    169.51 o 
   1   3   2       21.79       45.78     15.55 o 
   2   3   2     3181.16     3287.90    109.99 o 
   3   3   2       57.67       83.31     13.87 o 
   4   3   2       83.79      107.08     17.31 o 
   5   3   2      409.62      368.85     39.95 o 
   6   3   2      141.72      139.67     36.94 o 
  -5   4   2      136.45      244.23     41.22 o 
  -4   4   2      416.28      462.89     45.36 o 
  -3   4   2      382.18      386.68     32.93 o 
  -2   4   2     1685.68     1827.71     82.96 o 
  -1   4   2      246.59      282.16     25.96 o 
   0   4   2      161.47      140.84      7.63 o 
   1   4   2     2722.88     2874.05     84.00 o 
   2   4   2      264.62      348.33     19.51 o 
   3   4   2      288.48      295.59     22.67 o 
   4   4   2       31.06       89.90     42.76 o 
   5   4   2       29.89       42.67     21.63 o 
   6   4   2      229.52      219.56     56.72 o 
  -5   5   2        0.19        2.26     15.69 o 
  -4   5   2      210.50      269.71     36.35 o 
  -3   5   2      278.26      297.36     26.81 o 
  -2   5   2     1000.72     1079.08     58.81 o 
  -1   5   2      115.65      112.16     28.02 o 
   0   5   2      142.15      147.38      9.07 o 
   1   5   2       84.62       69.36      9.28 o 
   2   5   2     5368.44     5911.43    225.35 o 
   3   5   2      646.26      623.29     45.38 o 
   4   5   2      214.61      247.57     26.82 o 
   5   5   2       28.60       53.88     60.52 o 
  -5   6   2        9.77       14.89     19.17 o 
  -4   6   2        2.67       -6.64     17.52 o 
  -3   6   2       86.98       62.31     16.42 o 
  -2   6   2      594.02      606.89     46.96 o 
  -1   6   2        2.57        8.68     17.41 o 
   0   6   2      131.01      140.87      9.97 o 
   1   6   2      322.63      345.21     18.42 o 
   2   6   2      301.52      330.39     22.81 o 
   3   6   2      963.53     1043.32     67.79 o 
   4   6   2      136.91      172.30     29.14 o 
   5   6   2      125.72      147.26     31.43 o 
  -4   7   2        9.24       39.61     20.49 o 
  -3   7   2      217.27      227.93     59.61 o 
  -2   7   2      368.48      444.05     57.11 o 
  -1   7   2     1384.78     1341.81     81.85 o 
   0   7   2        0.01       -4.61      6.47 o 
   1   7   2      852.17      873.70     72.43 o 
   2   7   2       42.13       70.74     12.62 o 
   3   7   2        3.80       12.48     14.37 o 
   4   7   2      289.63      264.10     40.47 o 
   5   7   2      117.69      108.62     44.74 o 
  -4   8   2        2.42       22.67     29.09 o 
  -3   8   2       47.54       72.98     20.43 o 
  -2   8   2        1.04      -27.41     27.41 o 
  -1   8   2      482.27      450.13     62.20 o 
   0   8   2      328.50      327.83     19.99 o 
   1   8   2        1.40        7.91      8.64 o 
   2   8   2      217.66      214.40     19.71 o 
   3   8   2       36.59       85.09     23.31 o 
   4   8   2        2.71      -19.24     19.59 o 
  -3   9   2       53.57       87.09     42.50 o 
  -2   9   2      231.38      184.93     29.82 o 
  -1   9   2       65.28       86.48     20.50 o 
   0   9   2        1.80       15.51     26.34 o 
   1   9   2      379.52      390.79     32.19 o 
   2   9   2      179.23      163.32     22.77 o 
   3   9   2       30.04       -3.74     15.82 o 
   4   9   2        2.18        2.75     17.16 o 
  -2  10   2        5.25        3.26     16.16 o 
  -1  10   2        2.23       -9.87     19.53 o 
   0  10   2       40.59       18.55     14.93 o 
   1  10   2       53.70       69.01     27.07 o 
   2  10   2      362.91      282.57     35.80 o 
   3  10   2       74.40       45.53     23.09 o 
  -1  11   2        5.09        8.75     19.20 o 
   0  11   2       19.04       26.28     33.06 o 
   1  11   2       13.02       -0.69     23.96 o 
  -1 -11   3       97.08      136.63     59.91 o 
   0 -11   3        1.06       21.21     36.38 o 
  -2 -10   3       12.04        0.72     47.46 o 
  -1 -10   3       61.17       85.51     52.24 o 
   0 -10   3       57.55       53.27     18.83 o 
   1 -10   3       32.67       33.05     16.90 o 
   2 -10   3       36.49       24.13     19.40 o 
  -3  -9   3      187.67      244.96     46.60 o 
  -2  -9   3      524.55      571.65     58.64 o 
  -1  -9   3        4.84       31.72     10.16 o 
   0  -9   3       48.61       32.83     12.54 o 
   1  -9   3       44.05       57.53     20.39 o 
   2  -9   3       42.46       61.52     37.24 o 
   3  -9   3       20.77       32.86     19.46 o 
  -4  -8   3       18.25       -9.17     18.89 o 
  -3  -8   3       46.37       74.22     96.25 o 
  -2  -8   3      303.59      302.47     58.32 o 
  -1  -8   3      158.02      163.55     27.24 o 
   0  -8   3       89.95       74.38     17.54 o 
   1  -8   3      108.71       88.75     19.74 o 
   2  -8   3      382.89      397.60     41.97 o 
   3  -8   3       22.31       53.02     59.91 o 
   4  -8   3       64.65       95.86     31.92 o 
  -5  -7   3      105.35      167.98     43.32 o 
  -4  -7   3       30.40       21.49     22.16 o 
  -3  -7   3       18.53       46.09     18.52 o 
  -2  -7   3      681.46      655.12     49.89 o 
  -1  -7   3        1.37       15.83     12.56 o 
   0  -7   3     1443.47     1386.41    172.39 o 
   1  -7   3      190.77      159.35     19.48 o 
   2  -7   3        9.56       14.15     12.71 o 
   3  -7   3       29.79       76.44     18.19 o 
   4  -7   3        9.54       22.57     24.01 o 
  -5  -6   3      131.94      104.64     40.43 o 
  -4  -6   3      329.74      403.44     62.76 o 
  -3  -6   3       25.27       14.66     32.41 o 
  -2  -6   3      391.03      375.53     51.77 o 
  -1  -6   3     1323.88     1258.77     45.81 o 
   0  -6   3      110.40      112.28     11.92 o 
   1  -6   3     2120.68     1758.04    201.15 o 
   2  -6   3        4.05        9.32     14.78 o 
   3  -6   3       68.79       91.48     18.18 o 
   4  -6   3       70.55      101.73     40.04 o 
   5  -6   3       72.38       55.30     30.09 o 
  -5  -5   3      122.33      188.81     46.10 o 
  -4  -5   3      223.41      227.09     38.15 o 
  -3  -5   3     1822.47     1981.21    129.19 o 
  -2  -5   3      161.75      113.96     19.59 o 
  -1  -5   3       23.85       25.94     10.91 o 
   0  -5   3      912.20      861.99     28.18 o 
   1  -5   3       44.82       33.68      8.86 o 
   2  -5   3      702.72      706.36     51.59 o 
   3  -5   3        9.79       -1.56     17.11 o 
   4  -5   3       11.05        7.74     15.39 o 
   5  -5   3      107.17      106.87     33.26 o 
  -5  -4   3       93.01      107.55     37.90 o 
  -4  -4   3      199.49      181.14     27.82 o 
  -3  -4   3     1019.45      965.48     74.94 o 
  -2  -4   3     2541.30     2347.45    114.54 o 
  -1  -4   3        1.07       -3.61      6.94 o 
   0  -4   3        3.97       11.75      4.20 o 
   1  -4   3     2841.88     2770.85     69.46 o 
   2  -4   3      950.40      958.18     48.32 o 
   3  -4   3      591.29      628.13     90.21 o 
   4  -4   3      333.96      306.26     35.75 o 
   5  -4   3       12.52       -9.22     18.28 o 
  -6  -3   3      136.08      140.02     37.03 o 
  -5  -3   3       35.13      -21.00     21.00 o 
  -4  -3   3        9.72       19.83     13.04 o 
  -3  -3   3      985.66      958.21     85.30 o 
  -2  -3   3      307.14      321.96     25.76 o 
  -1  -3   3     5427.90     5024.75    100.99 o 
   0  -3   3        4.60        8.44      4.31 o 
   1  -3   3      505.89      605.96     35.97 o 
   2  -3   3     2605.86     2696.51    134.66 o 
   3  -3   3      142.50      127.32     25.83 o 
   4  -3   3      562.45      641.93     35.34 o 
   5  -3   3        7.55        3.13     13.83 o 
   6  -3   3       45.29       47.16     24.99 o 
  -6  -2   3      133.91      107.94     75.39 o 
  -5  -2   3      125.82      184.42     39.22 o 
  -4  -2   3      123.60      107.98     23.32 o 
  -3  -2   3      360.07      359.30     19.42 o 
  -2  -2   3     4398.00     4322.08    222.19 o 
  -1  -2   3      206.89      200.90     12.46 o 
   0  -2   3     8870.40     9804.14    300.68 o 
   1  -2   3     1543.94     1494.74    115.77 o 
   2  -2   3      125.50      181.35     11.52 o 
   3  -2   3      333.44      302.23     22.91 o 
   4  -2   3      540.96      492.99     39.33 o 
   5  -2   3       31.18       40.90     15.84 o 
   6  -2   3       19.49       47.13     23.01 o 
  -6  -1   3      119.35      130.07     34.23 o 
  -5  -1   3       51.65       60.88     21.71 o 
  -4  -1   3     1761.98     1472.77    126.61 o 
  -3  -1   3      176.88      196.44     17.19 o 
  -2  -1   3      440.76      325.96     23.74 o 
  -1  -1   3     8262.34     7270.07    153.27 o 
   0  -1   3      704.40      764.08     37.93 o 
   1  -1   3    17701.77    17418.93    425.33 o 
   2  -1   3      115.94      119.51     17.81 o 
   3  -1   3      356.70      376.29     17.85 o 
   4  -1   3      793.17      770.76     40.03 o 
   5  -1   3      568.79      549.19     43.91 o 
   6  -1   3       48.61       18.16     23.58 o 
  -6   0   3       90.48      104.74     74.39 o 
  -5   0   3       75.35       65.10     17.04 o 
  -4   0   3      613.64      560.52     29.55 o 
  -3   0   3     3124.74     3045.70    105.26 o 
  -2   0   3        1.65       -2.80      2.80 o 
  -1   0   3       17.71       50.85      9.65 o 
   0   0   3     2814.61     2527.92    107.33 o 
   1   0   3     6863.27     6706.16    170.26 o 
   2   0   3      874.78      893.35     40.17 o 
   3   0   3      639.02      566.74     29.19 o 
   4   0   3       53.73       49.63     11.51 o 
   5   0   3      183.95      206.57     25.30 o 
   6   0   3      112.25      126.38     50.63 o 
  -6   1   3        7.15       -1.64     30.52 o 
  -5   1   3       12.04       26.31     16.01 o 
  -4   1   3      273.73      290.52     38.72 o 
  -3   1   3       52.26       46.20      7.39 o 
  -2   1   3     4583.87     4393.39    201.11 o 
  -1   1   3       31.76       47.97     13.38 o 
   0   1   3      724.03      865.51    166.80 o 
   1   1   3    10832.34    10133.57    158.65 o 
   2   1   3     2679.05     2929.70     83.75 o 
   3   1   3     3410.29     3088.45    107.06 o 
   4   1   3      657.21      637.66     38.38 o 
   5   1   3      152.20      151.74     22.12 o 
   6   1   3        0.41       16.83     48.27 o 
  -6   2   3       41.68      -19.74     36.72 o 
  -5   2   3       84.97      111.11     58.79 o 
  -4   2   3       31.39       72.72     15.61 o 
  -3   2   3     1496.59     1416.74     49.50 o 
  -2   2   3       13.75        0.12      3.85 o 
  -1   2   3     5257.04     5830.30    149.58 o 
   0   2   3     2784.63     2999.34    148.31 o 
   1   2   3      270.82      296.70     12.11 o 
   2   2   3     1969.48     2103.54     84.83 o 
   3   2   3      730.69      699.74     56.20 o 
   4   2   3      218.52      232.90     21.59 o 
   5   2   3       43.89       71.85     17.63 o 
   6   2   3       54.96       63.27     32.41 o 
  -6   3   3       18.92       -0.86     39.57 o 
  -5   3   3       75.51      126.21     29.49 o 
  -4   3   3        0.16       -5.75      6.78 o 
  -3   3   3      283.77      221.01     30.87 o 
  -2   3   3     2956.52     2598.08     62.18 o 
  -1   3   3       75.58       86.41      6.64 o 
   0   3   3     8927.69    10635.39    286.23 o 
   1   3   3      143.51      155.25      8.92 o 
   2   3   3      128.27      143.25     11.07 o 
   3   3   3     1040.67     1046.39     78.22 o 
   4   3   3     1304.29     1312.27     76.82 o 
   5   3   3        1.65       28.40     16.63 o 
   6   3   3       69.38       92.15     31.81 o 
  -5   4   3       26.67        2.32     30.13 o 
  -4   4   3      657.37      700.19     58.41 o 
  -3   4   3       58.14       37.11     13.91 o 
  -2   4   3        2.34        3.40      9.17 o 
  -1   4   3     1158.79     1174.06     89.43 o 
   0   4   3     2698.33     3054.53     79.19 o 
   1   4   3     3124.90     3379.80     98.87 o 
   2   4   3      204.53      180.11     13.57 o 
   3   4   3        0.64       15.77     15.00 o 
   4   4   3      818.01      733.43     50.06 o 
   5   4   3      588.89      581.74     50.13 o 
   6   4   3       69.81        6.03     20.52 o 
  -5   5   3       32.06        1.58     20.90 o 
  -4   5   3      132.84      131.12     30.34 o 
  -3   5   3      777.57      762.47     53.15 o 
  -2   5   3       32.39       56.32     20.39 o 
  -1   5   3        9.82       22.41     11.32 o 
   0   5   3     2868.93     3110.48    110.14 o 
   1   5   3     1340.68     1558.42     86.20 o 
   2   5   3     1371.85     1337.75     54.43 o 
   3   5   3      391.06      372.04     45.12 o 
   4   5   3        0.80        4.24     15.32 o 
   5   5   3       21.83       31.56     18.06 o 
  -5   6   3        5.63       39.83     28.71 o 
  -4   6   3       21.14       27.29     17.53 o 
  -3   6   3       64.45       89.72     23.71 o 
  -2   6   3      232.12      216.83     45.73 o 
  -1   6   3      393.50      417.90     34.97 o 
   0   6   3       40.87       38.01      8.40 o 
   1   6   3     1477.15     1544.11    147.10 o 
   2   6   3     1301.25     1284.67     60.56 o 
   3   6   3      538.71      510.25     34.68 o 
   4   6   3      247.76      172.79     37.03 o 
   5   6   3       87.71      123.99     27.77 o 
  -4   7   3       53.09       65.98     25.22 o 
  -3   7   3      504.11      453.24     58.23 o 
  -2   7   3        0.24      -18.28     25.26 o 
  -1   7   3     1294.91     1370.78     92.45 o 
   0   7   3      281.10      301.99     18.23 o 
   1   7   3        0.45       11.17      8.92 o 
   2   7   3      237.19      217.74     20.41 o 
   3   7   3      297.51      314.30     42.79 o 
   4   7   3        3.59        9.58     16.33 o 
   5   7   3       10.77      -10.86     22.67 o 
  -4   8   3       10.11      -13.42     18.80 o 
  -3   8   3        4.40       36.35     20.43 o 
  -2   8   3       39.44       75.79     34.44 o 
  -1   8   3        1.61        9.22     15.50 o 
   0   8   3      200.76      220.84     18.57 o 
   1   8   3       14.09        9.67     10.44 o 
   2   8   3       50.26       44.64     15.83 o 
   3   8   3      296.80      290.93     28.77 o 
   4   8   3      521.68      450.13     54.74 o 
  -3   9   3        6.31       -6.79     21.29 o 
  -2   9   3       22.49       80.38     28.43 o 
  -1   9   3      265.80      268.69     92.50 o 
   0   9   3      183.01      144.27     26.42 o 
   1   9   3       53.28       55.25     12.80 o 
   2   9   3      113.61      131.29     21.69 o 
   3   9   3       13.68       14.25     16.42 o 
   4   9   3       81.51       65.08     38.02 o 
  -2  10   3        0.17       54.03     49.57 o 
  -1  10   3        3.43       10.69     24.96 o 
   0  10   3      236.77      179.14     34.84 o 
   1  10   3      125.39      138.54     25.44 o 
   2  10   3      158.79      154.56     30.46 o 
   3  10   3       65.54       37.24     22.28 o 
  -1  11   3       28.64       24.21     20.27 o 
   0  11   3        6.04       -1.49     14.99 o 
   1  11   3        2.52       23.68     18.05 o 
  -2 -10   4        1.49       -4.55     18.06 o 
  -1 -10   4        8.70       44.05     46.03 o 
   0 -10   4      132.38      100.96     25.73 o 
   1 -10   4        1.17       23.93     42.07 o 
   2 -10   4        6.13       19.77     19.89 o 
  -3  -9   4        1.50        1.62     19.03 o 
  -2  -9   4       45.89       -5.33     25.21 o 
  -1  -9   4       17.53       29.89     15.59 o 
   0  -9   4      235.65      219.37     28.92 o 
   1  -9   4      141.21      138.43     27.12 o 
   2  -9   4       91.59      104.48     28.37 o 
   3  -9   4        2.09      -22.27     22.27 o 
  -4  -8   4       75.19       93.20     33.09 o 
  -3  -8   4      288.18      282.35     37.56 o 
  -2  -8   4        8.26       12.96     39.96 o 
  -1  -8   4       23.44       43.62     11.44 o 
   0  -8   4      131.41      136.58     19.68 o 
   1  -8   4       23.16       33.39     16.60 o 
   2  -8   4      194.14      186.66     36.03 o 
   3  -8   4       93.98      134.70     36.29 o 
   4  -8   4        6.46       56.85     56.03 o 
  -4  -7   4       89.68       93.23     35.60 o 
  -3  -7   4        2.29      -17.51     17.51 o 
  -2  -7   4      807.33      745.25     83.92 o 
  -1  -7   4      554.24      586.91     56.48 o 
   0  -7   4        1.36        2.49     13.35 o 
   1  -7   4       65.94       68.24     19.47 o 
   2  -7   4       53.05      101.82     55.17 o 
   3  -7   4       31.85        9.80     25.65 o 
   4  -7   4       53.27       82.09     46.55 o 
  -5  -6   4        0.50       28.82     25.37 o 
  -4  -6   4        7.30       37.04     18.47 o 
  -3  -6   4      460.28      424.68     52.90 o 
  -2  -6   4      118.66      139.60     23.65 o 
  -1  -6   4     2615.90     2531.92     84.43 o 
   0  -6   4      513.79      494.59     23.12 o 
   1  -6   4      213.15      182.68     19.44 o 
   2  -6   4       86.48      106.01     18.00 o 
   3  -6   4      188.94      204.34     39.18 o 
   4  -6   4        0.38       19.21     45.13 o 
   5  -6   4       58.53      105.45     42.15 o 
  -5  -5   4      493.41      653.29     88.72 o 
  -4  -5   4      108.98      112.77     24.22 o 
  -3  -5   4       81.04       31.80     19.48 o 
  -2  -5   4      117.08       88.00     17.74 o 
  -1  -5   4       16.53       22.94      8.19 o 
   0  -5   4     1229.36     1203.95     38.92 o 
   1  -5   4      484.78      475.50     30.82 o 
   2  -5   4        1.38       -1.98      5.97 o 
   3  -5   4      201.51      184.04     26.17 o 
   4  -5   4      201.14      237.88     35.36 o 
   5  -5   4       24.80       35.16     21.39 o 
  -5  -4   4      123.99      200.70     45.82 o 
  -4  -4   4     1146.20     1281.46    112.27 o 
  -3  -4   4       37.92       64.18     18.41 o 
  -2  -4   4      210.64      226.85     39.70 o 
  -1  -4   4      827.07      793.81     21.23 o 
   0  -4   4     2001.20     1806.50     50.67 o 
   1  -4   4     1858.36     1825.77    128.19 o 
   2  -4   4     2110.57     2223.50     83.44 o 
   3  -4   4        1.00       -6.51      6.51 o 
   4  -4   4       14.05       38.78     18.45 o 
   5  -4   4      113.47       60.09     25.16 o 
  -6  -3   4       21.73       14.87     22.86 o 
  -5  -3   4       87.75       73.34     25.96 o 
  -4  -3   4        0.78       27.74     26.25 o 
  -3  -3   4     1772.20     1983.76    116.27 o 
  -2  -3   4      468.16      451.92     51.46 o 
  -1  -3   4     1183.71     1090.26     36.14 o 
   0  -3   4     2196.51     2043.74     69.65 o 
   1  -3   4      475.82      427.59    182.84 o 
   2  -3   4     2517.48     2449.69     86.28 o 
   3  -3   4      742.80      704.65     31.65 o 
   4  -3   4       29.13       18.12     11.36 o 
   5  -3   4       10.24       29.00     21.59 o 
   6  -3   4       79.49       31.21     37.15 o 
  -6  -2   4        5.23      -27.14     27.14 o 
  -5  -2   4        1.21       19.30     21.86 o 
  -4  -2   4      489.24      481.68     52.62 o 
  -3  -2   4        1.59      -12.36     14.65 o 
  -2  -2   4     7770.96     8067.85    385.36 o 
  -1  -2   4     4274.74     3862.54    146.64 o 
   0  -2   4       93.21      109.40      7.53 o 
   1  -2   4      161.62      177.23      9.26 o 
   2  -2   4     1289.55     1097.56     59.14 o 
   3  -2   4        4.84        0.59     10.43 o 
   4  -2   4      358.38      378.47     23.66 o 
   5  -2   4        1.13       18.16     11.57 o 
   6  -2   4        0.41      -15.60     23.96 o 
  -6  -1   4      221.16      282.21     54.39 o 
  -5  -1   4        8.74       90.19     27.37 o 
  -4  -1   4       74.44       67.33     18.47 o 
  -3  -1   4      948.47      883.88     43.09 o 
  -2  -1   4       93.35       63.43      9.11 o 
  -1  -1   4     5480.84     5704.99    127.64 o 
   0  -1   4     1044.65      953.94    148.40 o 
   1  -1   4      457.54      399.84     10.96 o 
   2  -1   4     4291.47     4089.51    111.42 o 
   3  -1   4     1925.64     1941.06     94.28 o 
   4  -1   4       62.48       70.02     11.45 o 
   5  -1   4      577.77      543.04     38.07 o 
   6  -1   4        1.94       37.15     33.36 o 
  -6   0   4       36.50       43.88     61.72 o 
  -5   0   4      576.21      644.00     65.00 o 
  -4   0   4      226.30      196.60     23.09 o 
  -3   0   4      355.71      319.69     18.84 o 
  -2   0   4     1485.80     1567.33     39.72 o 
  -1   0   4      425.46      396.46     19.59 o 
   0   0   4     2461.52     2170.07     54.23 o 
   1   0   4    10290.72     9255.85    144.83 o 
   2   0   4        1.05        5.03      3.78 o 
   3   0   4      363.46      415.53     23.09 o 
   4   0   4      257.43      285.49     44.53 o 
   5   0   4        0.89        6.35     11.81 o 
   6   0   4      109.78      126.81     28.29 o 
  -6   1   4       16.87       11.64     40.52 o 
  -5   1   4       28.86       63.12     33.61 o 
  -4   1   4      839.01      773.59     62.07 o 
  -3   1   4      247.19      249.41     27.32 o 
  -2   1   4      326.12      342.02     26.24 o 
  -1   1   4     5407.42     5903.98    151.83 o 
   0   1   4     3777.02     3786.99    131.59 o 
   1   1   4     4893.91     5259.97    192.12 o 
   2   1   4     6314.68     6391.98    239.48 o 
   3   1   4      160.96      125.33     16.58 o 
   4   1   4        2.17        8.41      8.86 o 
   5   1   4      406.47      434.22     39.41 o 
   6   1   4       38.79        6.41     17.58 o 
  -5   2   4      182.37      144.59     28.73 o 
  -4   2   4       46.66       52.19     15.32 o 
  -3   2   4     1917.33     1738.51    150.38 o 
  -2   2   4     2758.71     2911.16     82.45 o 
  -1   2   4       33.95       39.94      7.91 o 
   0   2   4     1752.69     1691.78     55.06 o 
   1   2   4      808.38      890.97     19.92 o 
   2   2   4     1105.88     1145.22     38.38 o 
   3   2   4     1140.61     1209.80     62.62 o 
   4   2   4       21.02       25.97     24.95 o 
   5   2   4       11.91       -0.19     10.11 o 
   6   2   4      251.18      259.39     63.88 o 
  -5   3   4        2.62       25.83     61.38 o 
  -4   3   4      268.27      265.52     34.62 o 
  -3   3   4        1.33        1.02      4.55 o 
  -2   3   4     3703.48     3654.42    162.17 o 
  -1   3   4     1903.93     2134.27     96.01 o 
   0   3   4       40.04       53.48     13.26 o 
   1   3   4      378.02      484.61     24.09 o 
   2   3   4     3440.27     3289.69    103.24 o 
   3   3   4       10.24       -0.39      7.45 o 
   4   3   4     1089.22     1011.09     60.10 o 
   5   3   4       90.12      111.40     21.47 o 
   6   3   4        6.58        0.86     21.03 o 
  -5   4   4       24.79        3.28     28.53 o 
  -4   4   4       86.88       93.07     21.77 o 
  -3   4   4       86.30      112.19     19.59 o 
  -2   4   4      300.37      218.64     29.11 o 
  -1   4   4     2817.54     2921.16    154.76 o 
   0   4   4      646.20      609.32     23.77 o 
   1   4   4        2.45       12.01     11.77 o 
   2   4   4     1264.33     1150.71     69.03 o 
   3   4   4     1850.88     1851.75     83.86 o 
   4   4   4       77.08      104.71     16.82 o 
   5   4   4      438.66      381.39     52.29 o 
   6   4   4        3.62       -8.36     20.78 o 
  -5   5   4       82.06       58.45     22.20 o 
  -4   5   4        3.66       14.07     26.34 o 
  -3   5   4      111.63      135.86     27.33 o 
  -2   5   4      974.71     1071.18     72.37 o 
  -1   5   4     1306.91     1318.74     50.61 o 
   0   5   4      992.55     1131.92     46.35 o 
   1   5   4     3243.05     3392.03    119.73 o 
   2   5   4      255.98      254.40     17.23 o 
   3   5   4       91.69      105.96     23.02 o 
   4   5   4      182.75      175.84     27.61 o 
   5   5   4       22.84       40.77     29.05 o 
  -5   6   4       17.02       27.93     24.26 o 
  -4   6   4       96.35       90.53     25.62 o 
  -3   6   4      545.16      544.98     45.40 o 
  -2   6   4       32.78       36.53     28.88 o 
  -1   6   4      661.18      672.14     33.16 o 
   0   6   4      273.06      251.14     16.72 o 
   1   6   4     1011.57      984.74     44.86 o 
   2   6   4     1760.51     1843.37     81.22 o 
   3   6   4      404.07      442.53     31.33 o 
   4   6   4        1.49       19.18     27.38 o 
   5   6   4      396.36      352.40     67.84 o 
  -4   7   4        2.82       -4.12     44.40 o 
  -3   7   4      216.82      249.39     45.30 o 
  -2   7   4      370.81      374.39     43.45 o 
  -1   7   4      146.07      140.12     22.26 o 
   0   7   4      125.58      149.22     14.70 o 
   1   7   4      564.99      537.74     59.11 o 
   2   7   4       59.72       75.68     14.19 o 
   3   7   4      399.88      330.45     27.55 o 
   4   7   4       22.83       33.79     18.33 o 
   5   7   4       47.75        8.02     21.90 o 
  -4   8   4        9.02       -3.56     16.67 o 
  -3   8   4        3.46       -7.75     16.60 o 
  -2   8   4      136.96      176.67     32.89 o 
  -1   8   4      223.22      246.46     36.22 o 
   0   8   4       24.76       25.01     11.93 o 
   1   8   4      195.21      173.94     19.66 o 
   2   8   4      762.86      837.28     55.11 o 
   3   8   4        0.50      -15.10     15.36 o 
   4   8   4      438.68      401.02     75.08 o 
  -3   9   4       10.38        8.14     19.87 o 
  -2   9   4       83.50       61.04     26.82 o 
  -1   9   4       36.80       24.72     19.88 o 
   0   9   4      261.93      287.87     35.08 o 
   1   9   4       24.13       33.60     13.04 o 
   2   9   4       56.08       79.60     19.27 o 
   3   9   4      116.15      147.88     32.01 o 
   4   9   4        0.12       47.24     26.64 o 
  -2  10   4       57.77       44.18     21.88 o 
  -1  10   4       80.95       72.16     30.90 o 
   0  10   4      140.58      142.64     24.86 o 
   1  10   4      196.23      210.37     34.38 o 
   2  10   4        6.46       21.33     14.79 o 
   3  10   4        0.06       -7.50     23.79 o 
  -1  11   4        0.85      -26.12     26.12 o 
   0  11   4       36.41       26.63     16.90 o 
   1  11   4        2.49       -6.51     18.19 o 
  -2 -10   5       70.87       49.56     26.46 o 
  -1 -10   5       82.60      148.70     70.34 o 
   1 -10   5        2.02       18.02     17.69 o 
   2 -10   5       18.33       32.28     27.80 o 
  -3  -9   5        1.56      -28.36     28.36 o 
  -2  -9   5       35.79        5.00     42.63 o 
  -1  -9   5       99.65      117.74     64.09 o 
   0  -9   5      341.24      285.98     34.23 o 
   1  -9   5       25.33      -19.57     19.57 o 
   2  -9   5        2.02       14.91     18.50 o 
   3  -9   5       10.69      -13.63     23.06 o 
  -4  -8   5       17.24       87.32     94.31 o 
  -3  -8   5       17.30       31.68     28.02 o 
  -2  -8   5       44.51      -20.71     20.71 o 
  -1  -8   5       43.29       74.64     24.65 o 
   0  -8   5      120.62      141.71     15.93 o 
   1  -8   5      743.96      655.14     53.08 o 
   2  -8   5        0.09       -7.42     15.74 o 
   3  -8   5       26.59       14.84     21.41 o 
   4  -8   5        3.10       33.02     33.62 o 
  -4  -7   5      287.62      289.04     41.49 o 
  -3  -7   5      696.84      688.41     76.82 o 
  -2  -7   5       19.47       60.88     40.34 o 
  -1  -7   5       33.04       23.33      7.13 o 
   0  -7   5        5.97        8.61      8.75 o 
   1  -7   5       99.54       86.69     10.25 o 
   2  -7   5      369.55      432.74     43.29 o 
   3  -7   5       21.58       48.91     28.15 o 
   4  -7   5        7.48        0.91     34.57 o 
  -5  -6   5       13.87       31.58     30.28 o 
  -4  -6   5       26.09      100.71     30.44 o 
  -3  -6   5      953.61     1011.04     88.10 o 
  -2  -6   5      665.92      645.55     50.34 o 
  -1  -6   5      167.01      178.90     18.42 o 
   0  -6   5       24.12       45.74     14.52 o 
   1  -6   5      407.60      405.84     24.47 o 
   2  -6   5       13.85       -2.10     10.60 o 
   3  -6   5      393.83      472.28     46.72 o 
   4  -6   5       71.83       83.62     28.12 o 
   5  -6   5        7.05       -5.12     20.40 o 
  -5  -5   5       88.13      120.01     32.97 o 
  -4  -5   5       14.06       37.24     22.68 o 
  -3  -5   5       19.26       33.63     52.37 o 
  -2  -5   5      676.11      778.57     55.39 o 
  -1  -5   5     1375.98     1467.86     72.35 o 
   0  -5   5       21.78       23.92     10.37 o 
   1  -5   5       86.02       92.48     10.40 o 
   2  -5   5      378.66      341.17     30.85 o 
   3  -5   5       45.29       75.37     18.12 o 
   4  -5   5      346.95      381.39     48.25 o 
   5  -5   5        8.93       59.20     42.41 o 
  -5  -4   5       39.05       51.43     40.90 o 
  -4  -4   5      210.98      246.66     41.87 o 
  -3  -4   5       56.78       30.51     17.65 o 
  -2  -4   5      664.18      732.15     59.83 o 
  -1  -4   5     1321.47     1344.88     83.65 o 
   0  -4   5     7809.90     7431.76    233.81 o 
   1  -4   5      105.98      106.02     14.02 o 
   2  -4   5      168.31      159.12     15.04 o 
   3  -4   5       74.78       71.02     11.13 o 
   4  -4   5       19.14       31.37     15.41 o 
   5  -4   5      101.80       67.61     80.60 o 
  -5  -3   5      277.46      265.73     41.18 o 
  -4  -3   5      514.03      516.75     51.49 o 
  -3  -3   5        9.54       -4.86     24.40 o 
  -2  -3   5       21.26       64.91     13.96 o 
  -1  -3   5        5.83        4.11      3.73 o 
   0  -3   5     1683.59     1590.98     83.01 o 
   1  -3   5     3513.74     3814.42    119.85 o 
   2  -3   5      137.17      130.37     31.85 o 
   3  -3   5       21.16       28.11      9.92 o 
   4  -3   5      270.02      233.12     22.27 o 
   5  -3   5      146.89      139.76     31.37 o 
  -6  -2   5       21.22        0.18     41.68 o 
  -5  -2   5       12.76        2.75     17.20 o 
  -4  -2   5      845.26      825.62     70.22 o 
  -3  -2   5     2608.47     2964.12    178.62 o 
  -2  -2   5       50.53       22.07      9.27 o 
  -1  -2   5      425.49      366.67     32.05 o 
   0  -2   5     1233.37     1371.00     75.43 o 
   1  -2   5      157.78      153.13     15.86 o 
   2  -2   5     4879.59     4738.21    148.86 o 
   3  -2   5      492.38      480.66     22.57 o 
   4  -2   5       15.93       37.48     11.23 o 
   5  -2   5       84.39       75.44     18.64 o 
   6  -2   5       17.11      -18.28     27.24 o 
  -6  -1   5       20.95       23.92     24.85 o 
  -5  -1   5       30.54       18.32     18.59 o 
  -4  -1   5       42.95       60.57     21.32 o 
  -3  -1   5     2378.11     2708.23    154.26 o 
  -2  -1   5     2072.79     2432.74    125.17 o 
  -1  -1   5      308.84      309.47     15.12 o 
   0  -1   5      450.55      483.72     37.33 o 
   1  -1   5     1452.44     1324.41     50.32 o 
   2  -1   5       75.42       64.45      7.09 o 
   3  -1   5     2333.25     2370.26     90.94 o 
   4  -1   5      233.67      321.02     84.12 o 
   5  -1   5       70.81       80.21     17.71 o 
  -6   0   5       17.81       97.76     75.34 o 
  -5   0   5      224.44      204.26     33.97 o 
  -4   0   5        9.74        3.87      6.93 o 
  -3   0   5      491.81      465.49     36.53 o 
  -2   0   5      423.46      377.50     23.36 o 
  -1   0   5     7351.51     7943.05    232.10 o 
   0   0   5     2508.53     2143.14    111.54 o 
   1   0   5      332.35      293.18     34.01 o 
   2   0   5      440.10      376.86     42.28 o 
   3   0   5        4.04        0.95      5.73 o 
   4   0   5     1010.39      960.92     49.78 o 
   5   0   5       78.11       93.23     18.62 o 
   6   0   5       53.54       34.79     22.27 o 
  -6   1   5       86.93       63.96     58.10 o 
  -5   1   5       62.87       65.55     19.31 o 
  -4   1   5       46.73       32.66      8.76 o 
  -3   1   5      298.37      285.46     19.68 o 
  -2   1   5     1133.12     1133.35     42.26 o 
  -1   1   5     6882.68     7282.72    219.24 o 
   0   1   5    13085.47    12772.61    374.58 o 
   1   1   5        4.06       36.27      9.83 o 
   2   1   5      333.06      314.80     22.59 o 
   3   1   5      685.91      687.19     35.65 o 
   4   1   5      219.14      243.78     24.71 o 
   5   1   5      137.98      172.35     24.21 o 
   6   1   5       79.08       99.70     29.37 o 
  -6   2   5       19.28      -51.64     59.14 o 
  -5   2   5      253.51      279.96     49.05 o 
  -4   2   5      744.61      809.65    130.43 o 
  -3   2   5        0.71        4.00      8.95 o 
  -2   2   5      119.10      145.24     16.48 o 
  -1   2   5      168.20      219.38     13.11 o 
   0   2   5      610.00      537.49     28.16 o 
   1   2   5     4238.19     3952.42    165.60 o 
   2   2   5      247.74      261.22     41.29 o 
   3   2   5        3.11       -7.15      7.15 o 
   4   2   5      807.53      817.34     48.48 o 
   5   2   5      116.86       83.60     20.72 o 
   6   2   5      157.98      306.20     65.86 o 
  -5   3   5        0.35       26.91     17.70 o 
  -4   3   5      608.41      652.99    103.23 o 
  -3   3   5     1014.48     1000.27     59.12 o 
  -2   3   5      214.36      205.42     14.12 o 
  -1   3   5       51.02       45.31      6.80 o 
   0   3   5     1590.90     1221.51     82.80 o 
   1   3   5      601.74      785.29     32.50 o 
   2   3   5     4853.65     4855.38    178.75 o 
   3   3   5     1160.22     1128.11     47.32 o 
   4   3   5        8.16       -4.21     14.04 o 
   5   3   5       26.39       29.37     18.76 o 
   6   3   5       67.38       55.34     38.27 o 
  -5   4   5        0.10        8.39     17.54 o 
  -4   4   5       63.18       86.80     18.60 o 
  -3   4   5      227.78      297.49     35.35 o 
  -2   4   5     1207.07     1058.48    106.61 o 
  -1   4   5      186.38      186.67     14.12 o 
   0   4   5      704.35      712.03     26.57 o 
   1   4   5     1515.82     1540.46     81.13 o 
   2   4   5      201.92      179.74     13.86 o 
   3   4   5     2784.25     2743.75    115.10 o 
   4   4   5      129.84      116.55     17.19 o 
   5   4   5      101.66       97.35     28.91 o 
   6   4   5       15.65      -12.67     30.86 o 
  -5   5   5       24.74       22.42     19.47 o 
  -4   5   5       30.04       57.80     20.82 o 
  -3   5   5      161.97      181.28     25.83 o 
  -2   5   5      609.66      610.76     44.25 o 
  -1   5   5     2495.11     2662.97    103.71 o 
   0   5   5      632.30      707.79     31.32 o 
   1   5   5      165.09      177.01     15.13 o 
   2   5   5       93.49       97.17     11.06 o 
   3   5   5      177.53      161.85     18.52 o 
   4   5   5       74.69       77.56     16.69 o 
   5   5   5      141.66      136.29     30.61 o 
  -5   6   5       38.63       42.87     28.64 o 
  -4   6   5       18.32       24.73     18.85 o 
  -3   6   5        9.21        9.65     24.48 o 
  -2   6   5      315.41      304.05     35.04 o 
  -1   6   5      548.60      551.65     29.40 o 
   0   6   5     1928.57     1859.58     70.38 o 
   1   6   5        5.53       22.42      9.92 o 
   2   6   5        5.15       37.66     14.38 o 
   3   6   5     1094.91      989.81     52.35 o 
   4   6   5      128.02      119.35     21.16 o 
   5   6   5      190.22      160.25     40.34 o 
  -4   7   5      114.37      167.44     83.45 o 
  -3   7   5        1.67       -2.28     16.61 o 
  -2   7   5       40.73       58.72     22.28 o 
  -1   7   5      137.88      163.17     29.09 o 
   0   7   5       14.05       -0.97      6.95 o 
   1   7   5      591.61      595.75     38.46 o 
   2   7   5      316.56      330.22     31.24 o 
   3   7   5       15.01      -10.30     11.32 o 
   4   7   5      105.14       98.75     24.90 o 
   5   7   5       19.17       49.31     35.26 o 
  -4   8   5       27.27       60.74     53.27 o 
  -3   8   5       41.49      123.80     50.47 o 
  -2   8   5       18.98       32.28     22.03 o 
  -1   8   5        0.45        8.43     19.31 o 
   0   8   5      769.99      734.59     43.70 o 
   1   8   5        3.65       11.31     10.65 o 
   2   8   5      945.68      966.90     65.98 o 
   3   8   5      232.56      234.20     27.00 o 
   4   8   5       36.40       33.10     26.29 o 
  -3   9   5        3.29       22.82     20.47 o 
  -2   9   5      153.62      209.27     41.04 o 
  -1   9   5       73.64       82.13     38.96 o 
   0   9   5        9.14       30.56     19.02 o 
   1   9   5       46.29       56.32     17.10 o 
   2   9   5        2.91       34.60     31.38 o 
   3   9   5      146.13      130.53     24.24 o 
   4   9   5       16.92      -13.53     28.36 o 
  -2  10   5       49.51       77.30     37.58 o 
  -1  10   5      189.19      166.63     55.47 o 
   0  10   5        0.98        1.88     14.90 o 
   1  10   5       17.40        4.83     21.59 o 
   2  10   5       35.54       37.81     34.07 o 
   3  10   5       59.81       29.05     34.05 o 
   0  11   5       27.04       17.04     30.26 o 
   1  11   5        0.86       -7.83     21.67 o 
  -2 -10   6       18.32        5.17     34.14 o 
  -1 -10   6       21.81      -11.21     39.05 o 
   0 -10   6       20.34        4.48     25.60 o 
   1 -10   6       11.05       33.09     24.44 o 
  -3  -9   6       34.93       75.34     24.63 o 
  -2  -9   6      247.64      211.12     47.46 o 
  -1  -9   6       13.70       36.82     19.87 o 
   0  -9   6        3.20       28.52     14.98 o 
   1  -9   6        7.84       -2.93     22.93 o 
   2  -9   6       49.70       65.35     24.50 o 
   3  -9   6       29.21       63.79     37.41 o 
  -4  -8   6       19.03       45.30     28.68 o 
  -3  -8   6        7.40       -9.98     20.54 o 
  -2  -8   6      198.22      299.04     41.00 o 
  -1  -8   6      675.21      593.88     54.04 o 
   0  -8   6       17.93       36.17     22.54 o 
   1  -8   6      368.13      410.56     45.26 o 
   2  -8   6       10.36        4.08     17.55 o 
   3  -8   6       30.50       64.86     26.86 o 
  -4  -7   6       13.38       41.86     25.45 o 
  -3  -7   6      207.04      231.96     42.80 o 
  -2  -7   6       13.12       17.42     19.35 o 
  -1  -7   6       87.72      105.44     12.25 o 
   0  -7   6      534.69      564.59     35.85 o 
   1  -7   6       41.57       39.64     16.73 o 
   2  -7   6       41.46       90.73     34.91 o 
   3  -7   6       95.70      121.61     32.24 o 
   4  -7   6        7.16        8.15     26.90 o 
  -5  -6   6      137.19      106.09     34.41 o 
  -4  -6   6      283.09      256.31     72.89 o 
  -3  -6   6       37.96       78.64     25.57 o 
  -2  -6   6      342.11      508.34    211.42 o 
  -1  -6   6      128.84      125.54     10.16 o 
   0  -6   6        9.01        4.12      6.85 o 
   1  -6   6     1247.87     1202.62     67.88 o 
   2  -6   6      425.59      467.40     83.66 o 
   3  -6   6       42.23       20.22     17.87 o 
   4  -6   6        5.23       -4.27     17.40 o 
  -5  -5   6        2.50       35.38     26.96 o 
  -4  -5   6       97.59       75.09     30.00 o 
  -3  -5   6      769.34      725.89     67.00 o 
  -2  -5   6       37.99       42.63     18.79 o 
  -1  -5   6       54.99       54.51      7.01 o 
   0  -5   6       18.58       17.34     15.34 o 
   1  -5   6       43.61       54.21      9.53 o 
   2  -5   6     1185.19     1203.52     76.96 o 
   3  -5   6      191.08      164.91     25.61 o 
   4  -5   6       92.86       83.04     25.44 o 
   5  -5   6       11.67       88.62     50.69 o 
  -5  -4   6       32.67       15.83     23.19 o 
  -4  -4   6      119.19      193.47     42.19 o 
  -3  -4   6      296.57      299.23     38.07 o 
  -2  -4   6     4035.88     4232.48    390.07 o 
  -1  -4   6      106.61      107.85     10.12 o 
   0  -4   6      887.37      707.02     40.30 o 
   1  -4   6       52.23       51.39      7.89 o 
   2  -4   6       70.06      100.62     20.36 o 
   3  -4   6      374.14      410.18     26.46 o 
   4  -4   6       95.59      154.11     27.28 o 
   5  -4   6        1.51       21.50     21.42 o 
  -5  -3   6        1.43      -50.95     53.45 o 
  -4  -3   6       53.97       90.06     25.73 o 
  -3  -3   6        7.14       -3.48     14.18 o 
  -2  -3   6      929.24      949.17     62.20 o 
  -1  -3   6     4453.41     3919.05    106.61 o 
   0  -3   6      582.45      597.54     70.47 o 
   1  -3   6      545.97      667.70     36.52 o 
   2  -3   6      120.06      114.75     11.88 o 
   3  -3   6      155.11      158.79     21.66 o 
   4  -3   6      176.34      207.71     56.03 o 
   5  -3   6      296.01      264.26     55.60 o 
  -5  -2   6      565.08      664.90    139.52 o 
  -4  -2   6       20.98       -1.66     22.80 o 
  -3  -2   6     1807.48     2217.68    155.08 o 
  -2  -2   6      222.20      232.43     25.27 o 
  -1  -2   6       13.67       12.46     10.17 o 
   0  -2   6     4211.05     3932.85    165.99 o 
   1  -2   6     2340.46     2024.53     90.76 o 
   2  -2   6      791.21      817.02     51.35 o 
   3  -2   6      536.13      449.95     30.75 o 
   4  -2   6       54.04       73.10     13.66 o 
   5  -2   6      129.35      128.85     30.61 o 
   6  -2   6       73.39       20.34     30.52 o 
  -6  -1   6        0.58       10.18     25.37 o 
  -5  -1   6      153.77      176.54     93.75 o 
  -4  -1   6      257.50      312.83     39.23 o 
  -3  -1   6        7.73        7.07      6.97 o 
  -2  -1   6      171.45      186.26     24.31 o 
  -1  -1   6     1436.88     1502.14    166.62 o 
   0  -1   6      240.31      229.31     16.08 o 
   1  -1   6     5256.07     4702.86    333.47 o 
   2  -1   6     5936.31     5490.77    355.80 o 
   3  -1   6      423.37      417.45     35.61 o 
   4  -1   6       27.84       28.75     11.04 o 
   5  -1   6       51.22       59.34     15.98 o 
   6  -1   6        1.23        5.00     25.00 o 
  -6   0   6       30.00      123.36     85.95 o 
  -5   0   6       81.22      138.83     40.52 o 
  -4   0   6       95.61      104.18     11.85 o 
  -3   0   6     2955.00     2481.86    339.04 o 
  -2   0   6     1377.03     1389.50     43.30 o 
  -1   0   6     1315.79     1272.27     59.33 o 
   0   0   6       57.16       65.60      7.25 o 
   1   0   6        6.90        6.66      5.42 o 
   2   0   6     2790.36     2431.39    109.96 o 
   3   0   6      798.82      769.57     34.38 o 
   4   0   6      241.45      223.23     22.39 o 
   5   0   6       13.01       10.72     11.42 o 
   6   0   6      155.25      169.87     38.50 o 
  -5   1   6        4.94       -2.67     14.31 o 
  -4   1   6       75.77       84.31     12.27 o 
  -3   1   6      641.54      594.29     34.95 o 
  -2   1   6     4945.47     5412.34    183.68 o 
  -1   1   6      491.07      507.17     22.07 o 
   0   1   6     1311.94     1216.78     53.97 o 
   1   1   6        9.87       27.81     13.62 o 
   2   1   6     1147.68     1058.65     27.76 o 
   3   1   6      713.43      721.62     32.84 o 
   4   1   6     1208.25     1227.87     63.42 o 
   5   1   6       12.54        1.29     12.02 o 
   6   1   6        3.55        9.46     18.38 o 
  -5   2   6        2.70        2.13     11.73 o 
  -4   2   6      200.47      204.49     32.24 o 
  -3   2   6        0.90        9.04      6.99 o 
  -2   2   6      139.78      143.35     12.17 o 
  -1   2   6     3757.81     4138.34    142.76 o 
   0   2   6      852.72      897.97     62.60 o 
   1   2   6       12.31       12.44     20.47 o 
   2   2   6      732.01      679.54     58.92 o 
   3   2   6      263.71      236.07     14.91 o 
   4   2   6      686.54      771.59     51.43 o 
   5   2   6      504.15      480.10     49.39 o 
   6   2   6        3.85       25.61     38.83 o 
  -5   3   6      176.54      214.79     84.22 o 
  -4   3   6       16.91        5.53      7.12 o 
  -3   3   6      364.57      343.24     34.85 o 
  -2   3   6      329.98      289.31     16.44 o 
  -1   3   6      326.16      354.54     27.17 o 
   0   3   6     7241.56     6991.84    303.59 o 
   1   3   6     6275.22     6367.30    173.05 o 
   2   3   6      226.64      205.69     10.51 o 
   3   3   6       40.16       47.85     12.27 o 
   4   3   6      171.39      164.29     18.73 o 
   5   3   6       52.29       94.46     54.05 o 
   6   3   6       91.89       84.74     31.55 o 
  -5   4   6       23.35       96.29     28.50 o 
  -4   4   6      224.15      227.66     33.85 o 
  -3   4   6       61.11       96.45     21.05 o 
  -2   4   6       93.55       91.75     23.24 o 
  -1   4   6      338.06      338.78     21.82 o 
   0   4   6      220.91      241.48     23.23 o 
   1   4   6     3136.84     3181.30    245.22 o 
   2   4   6     1194.86     1219.60     44.97 o 
   3   4   6      224.11      222.30     17.12 o 
   4   4   6       38.40       48.98     22.03 o 
   5   4   6      225.66      209.71     44.30 o 
  -5   5   6       50.78       93.73     99.13 o 
  -4   5   6       11.62       -3.91     18.58 o 
  -3   5   6      632.52      702.90     58.90 o 
  -2   5   6     1128.33     1167.66     88.32 o 
  -1   5   6      536.14      621.47     51.68 o 
   0   5   6       12.33       15.62      7.41 o 
   1   5   6      106.56      103.05     18.01 o 
   2   5   6      302.91      305.13     29.68 o 
   3   5   6     2017.92     2017.01     94.61 o 
   4   5   6        9.11      -17.16     17.16 o 
   5   5   6        1.31      -21.77     25.20 o 
  -4   6   6       11.23        0.60     19.22 o 
  -3   6   6      271.62      279.38    102.67 o 
  -2   6   6      747.31      863.52     71.25 o 
  -1   6   6       26.85       48.96     11.08 o 
   0   6   6      347.89      316.29     23.43 o 
   1   6   6      388.70      429.29     43.30 o 
   2   6   6      237.45      262.83     39.29 o 
   3   6   6      235.59      194.52     28.97 o 
   4   6   6      672.64      519.30     62.61 o 
   5   6   6        3.06        9.40     28.45 o 
  -4   7   6       57.30       68.59     61.59 o 
  -3   7   6        7.77      -17.27     17.27 o 
  -2   7   6       73.85       81.89     26.30 o 
  -1   7   6      313.18      358.63     41.85 o 
   0   7   6      805.70      758.45     69.80 o 
   1   7   6      102.47      129.15     18.94 o 
   2   7   6       11.47       27.34     15.05 o 
   3   7   6       59.49      300.22    146.50 o 
   4   7   6      144.88      125.56     28.29 o 
   5   7   6      171.75       87.24     49.31 o 
  -3   8   6        1.81       13.07     18.72 o 
  -2   8   6       97.48       72.34     22.72 o 
  -1   8   6        1.00      -10.50     14.12 o 
   0   8   6     1119.11      898.56     87.80 o 
   1   8   6      476.69      584.93     44.68 o 
   2   8   6       42.55       61.45     19.36 o 
   3   8   6       20.50       -0.58     14.55 o 
   4   8   6       84.79       95.08     47.15 o 
  -3   9   6       25.11       26.30     44.74 o 
  -2   9   6        5.69       10.03     24.78 o 
  -1   9   6        5.81       -8.38     18.59 o 
   0   9   6        2.01       -8.00     18.06 o 
   1   9   6      193.69      179.85     28.38 o 
   2   9   6      104.88       79.91     19.32 o 
   3   9   6        9.97       28.68     21.02 o 
  -2  10   6        4.19      -17.12     20.01 o 
  -1  10   6       29.44       55.22     27.46 o 
   0  10   6        0.16       21.53     20.14 o 
   1  10   6       94.97      129.87     33.79 o 
   2  10   6        5.24        2.94     17.67 o 
   0  11   6        0.35      -15.69     30.34 o 
  -1 -10   7        0.14       22.59     36.29 o 
   0 -10   7      100.77       92.50     43.19 o 
   1 -10   7      127.18       96.63     45.34 o 
  -3  -9   7        6.59        2.61     21.10 o 
  -2  -9   7       62.07       91.55     44.22 o 
  -1  -9   7       18.79       42.45     35.17 o 
   0  -9   7       32.20       24.40     34.74 o 
   1  -9   7       10.45       46.91     21.16 o 
   2  -9   7       10.69       -4.72     14.17 o 
  -3  -8   7      263.69      300.47     63.96 o 
  -2  -8   7       50.24       88.40     25.38 o 
  -1  -8   7      247.78      252.85     63.45 o 
   0  -8   7       25.72       13.93     10.28 o 
   1  -8   7       38.81       40.22     17.54 o 
   2  -8   7       21.18       45.14     22.84 o 
   3  -8   7      116.09      141.46     33.60 o 
  -4  -7   7       14.01       20.09     21.35 o 
  -3  -7   7       24.16       18.45     31.12 o 
  -2  -7   7      378.21      388.99     55.60 o 
  -1  -7   7       44.50       44.03     27.89 o 
   0  -7   7      107.79      126.40     14.54 o 
   1  -7   7        0.73       -5.06     15.39 o 
   2  -7   7       24.10       72.96     53.32 o 
   3  -7   7       82.46       83.70     25.54 o 
   4  -7   7       59.14       35.70     28.14 o 
  -4  -6   7      255.39      242.24     47.82 o 
  -3  -6   7        1.42        5.25     14.79 o 
  -2  -6   7       25.87       38.95     17.98 o 
  -1  -6   7      875.43      872.46     36.16 o 
   0  -6   7      830.74      933.95     52.57 o 
   1  -6   7       51.13       62.88     12.66 o 
   2  -6   7      129.52      124.23     22.25 o 
   3  -6   7        4.59       34.82     23.75 o 
   4  -6   7        5.96       16.90     50.34 o 
  -5  -5   7       96.17      156.69     40.95 o 
  -4  -5   7       25.78       30.34     22.55 o 
  -3  -5   7      210.87      194.44     37.41 o 
  -2  -5   7       28.85       39.64     17.97 o 
  -1  -5   7       33.24       40.28      9.08 o 
   0  -5   7     1245.93     1176.46     83.13 o 
   1  -5   7     1176.17     1162.36     51.99 o 
   2  -5   7      233.94      240.50     21.84 o 
   3  -5   7      110.18      192.66     33.36 o 
   4  -5   7       78.33       33.95     29.78 o 
   5  -5   7       12.63       -9.40     29.05 o 
  -5  -4   7       16.46       17.24     25.46 o 
  -4  -4   7      848.30      908.15     85.25 o 
  -3  -4   7      273.17      303.45     45.11 o 
  -2  -4   7      896.89      818.83     63.81 o 
  -1  -4   7      341.48      238.78     18.35 o 
   0  -4   7       56.73       83.74     15.70 o 
   1  -4   7      488.06      506.24     28.55 o 
   2  -4   7      704.13      669.58     46.91 o 
   3  -4   7        8.51       38.64     20.75 o 
   4  -4   7        2.88        2.28     38.53 o 
   5  -4   7       11.47       26.98     31.03 o 
  -5  -3   7       23.35       31.23     26.55 o 
  -4  -3   7      111.58      130.13     29.28 o 
  -3  -3   7      900.29      945.52     83.26 o 
  -2  -3   7      167.99      196.30     26.34 o 
  -1  -3   7     1027.91      876.31     31.25 o 
   0  -3   7       59.91       48.59      9.31 o 
   1  -3   7      556.13      645.61     30.81 o 
   2  -3   7      271.54      279.85     34.07 o 
   3  -3   7     1643.90     1535.38     75.09 o 
   4  -3   7       74.79       96.86     31.24 o 
   5  -3   7      108.11       98.78     29.77 o 
  -5  -2   7      360.39      336.66     50.65 o 
  -4  -2   7        3.94        1.56     17.67 o 
  -3  -2   7       55.23       66.95     20.22 o 
  -2  -2   7     2701.77     2786.53    154.05 o 
  -1  -2   7     2504.27     2364.33    101.81 o 
   0  -2   7       99.93       80.82      8.98 o 
   1  -2   7       72.48       55.12     12.47 o 
   2  -2   7        5.28       72.21     28.71 o 
   3  -2   7      945.16      935.61     84.78 o 
   4  -2   7      360.84      353.42     27.58 o 
   5  -2   7       11.08       16.31     15.39 o 
  -5  -1   7        0.08       14.09     20.54 o 
  -4  -1   7      258.39      304.85     43.31 o 
  -3  -1   7       57.48       35.62     16.06 o 
  -2  -1   7        0.30        7.95      4.60 o 
  -1  -1   7     5062.43     4650.69    299.68 o 
   0  -1   7     4032.80     4086.30    178.15 o 
   1  -1   7      922.77      765.81     45.91 o 
   2  -1   7      888.89      972.22     52.78 o 
   3  -1   7      266.45      209.57     27.21 o 
   4  -1   7       16.34       29.82     11.98 o 
   5  -1   7      152.32      160.94     38.02 o 
   6  -1   7       48.46       30.77     27.67 o 
  -5   0   7      321.33      381.23     53.25 o 
  -4   0   7      205.70      195.73     58.10 o 
  -3   0   7      464.85      388.69     55.84 o 
  -2   0   7      510.60      555.39     26.34 o 
  -1   0   7       57.86       73.08      9.88 o 
   0   0   7     4040.34     4198.25    140.38 o 
   1   0   7     3382.14     2964.66    341.10 o 
   2   0   7       63.53       53.35      6.06 o 
   3   0   7      114.37      108.34     15.72 o 
   4   0   7      384.95      296.72     42.67 o 
   5   0   7        9.52       41.54     19.49 o 
   6   0   7      185.46      171.89     74.91 o 
  -5   1   7       28.60       69.54     24.01 o 
  -4   1   7      975.06      975.92     99.84 o 
  -3   1   7      265.16      277.04     20.33 o 
  -2   1   7     1230.18     1321.03     53.99 o 
  -1   1   7      658.91      819.03     35.11 o 
   0   1   7      795.38      853.20     64.78 o 
   1   1   7     1512.21     1483.48     76.18 o 
   2   1   7     4026.00     4265.50    220.57 o 
   3   1   7      191.78      174.82     16.90 o 
   4   1   7      119.14      143.56     23.48 o 
   5   1   7        9.10      -11.15     31.34 o 
   6   1   7        0.74       35.33     27.58 o 
  -5   2   7       10.17       34.57     44.05 o 
  -4   2   7        1.62        5.15      8.01 o 
  -3   2   7      634.12      665.63     58.51 o 
  -2   2   7      814.04      841.71     46.36 o 
  -1   2   7      100.17      122.86     12.18 o 
   0   2   7       46.88       67.63     17.71 o 
   1   2   7       23.98       43.91     12.10 o 
   2   2   7     1030.29     1023.54     61.96 o 
   3   2   7     2897.92     3147.69    204.01 o 
   4   2   7       17.02       29.36     16.21 o 
   5   2   7      193.21      212.06     35.90 o 
   6   2   7        5.62       65.10     36.90 o 
  -5   3   7      190.50      194.67     33.35 o 
  -4   3   7        3.86       -7.49     15.34 o 
  -3   3   7      151.64      142.42     17.33 o 
  -2   3   7     1987.68     2036.37    110.31 o 
  -1   3   7     3555.92     3819.79    150.97 o 
   0   3   7      210.04      213.51     20.44 o 
   1   3   7      544.49      469.98     47.97 o 
   2   3   7      206.03      221.55     30.92 o 
   3   3   7      246.03      224.76     33.03 o 
   4   3   7      611.14      613.74     62.64 o 
   5   3   7       22.33      -12.65     37.50 o 
  -5   4   7       16.40       22.20     29.57 o 
  -4   4   7       15.75       41.34     18.95 o 
  -3   4   7        2.60       -2.18     10.23 o 
  -2   4   7       21.88       19.42     14.75 o 
  -1   4   7     3111.26     3012.90    114.64 o 
   0   4   7     1853.19     1721.19     88.37 o 
   1   4   7       61.30       61.31      7.50 o 
   2   4   7      615.04      699.80     80.51 o 
   3   4   7      337.72      312.29     38.91 o 
   4   4   7        0.32      -25.01     26.59 o 
   5   4   7      229.10      208.65     35.04 o 
  -5   5   7      141.20      209.58     73.19 o 
  -4   5   7      133.43      174.66     33.21 o 
  -3   5   7      383.12      404.23     40.72 o 
  -2   5   7      671.40      572.18     75.59 o 
  -1   5   7      329.76      319.62     22.00 o 
   0   5   7      275.58      273.43     19.99 o 
   1   5   7     1998.19     1937.56     81.39 o 
   2   5   7       38.49       22.80     16.74 o 
   3   5   7       26.58       63.50     49.18 o 
   4   5   7      307.25      317.23     64.52 o 
   5   5   7       13.06       -6.83     23.26 o 
  -4   6   7       91.26      120.89     33.62 o 
  -3   6   7       12.21       21.96     25.90 o 
  -2   6   7       35.88       47.72     18.85 o 
  -1   6   7        0.89       19.50     10.87 o 
   0   6   7      306.09      309.97     23.58 o 
   1   6   7      595.01      607.98     54.06 o 
   2   6   7     2543.99     2413.70    107.91 o 
   3   6   7      168.29      209.04     85.86 o 
   4   6   7      183.61      207.43     45.48 o 
   5   6   7        0.46      -23.36     27.24 o 
  -4   7   7       18.94       70.05     28.16 o 
  -3   7   7       90.24       95.44     27.20 o 
  -2   7   7      370.72      380.36     49.24 o 
  -1   7   7        7.25       63.81     43.40 o 
   0   7   7      191.80      208.35     39.72 o 
   1   7   7        4.69       13.30     10.80 o 
   2   7   7      171.52      211.92     63.58 o 
   3   7   7      460.12      481.15     56.05 o 
   4   7   7        6.85        8.51     24.57 o 
  -3   8   7        8.01        7.93     20.70 o 
  -2   8   7      254.75      283.39     44.34 o 
  -1   8   7      428.91      410.51     49.78 o 
   0   8   7       25.25       35.46     13.13 o 
   1   8   7      176.15      164.65     22.90 o 
   2   8   7       75.22       73.28     17.16 o 
   3   8   7        7.71      -22.49     22.49 o 
   4   8   7      171.11      159.05     49.48 o 
  -3   9   7       11.16       -3.12     20.50 o 
  -2   9   7        0.16        6.05     19.18 o 
  -1   9   7       80.38      118.14     30.26 o 
   0   9   7      124.10      107.50     28.51 o 
   1   9   7        2.00       23.07     13.82 o 
   2   9   7        1.32       43.17     25.47 o 
   3   9   7       79.98       31.10     23.40 o 
  -2  10   7       26.05       83.01     33.10 o 
  -1  10   7       61.44       45.89     23.27 o 
   0  10   7        4.47       23.52     20.15 o 
   1  10   7      292.80      250.69     41.88 o 
   2  10   7       78.91       36.55     41.46 o 
   0 -10   8       18.19       15.95     37.76 o 
  -2  -9   8        8.16      -14.98     20.40 o 
  -1  -9   8       41.86       58.54     37.89 o 
   0  -9   8       29.69      108.96     43.96 o 
   1  -9   8        1.11        9.50     20.09 o 
   2  -9   8       65.31       63.47     26.87 o 
  -3  -8   8      169.89      139.81     39.89 o 
  -2  -8   8      242.83      227.28     44.05 o 
  -1  -8   8       38.56       32.30     21.72 o 
   0  -8   8        1.11       -4.18     19.01 o 
   1  -8   8      173.56      175.74     30.94 o 
   2  -8   8       20.11       51.47     22.89 o 
   3  -8   8       39.02       47.75     38.27 o 
  -4  -7   8       31.43       -1.91     23.02 o 
  -3  -7   8       28.37       78.53     31.98 o 
  -2  -7   8       47.22       69.40     31.77 o 
  -1  -7   8       78.50       87.46     25.39 o 
   0  -7   8        0.02       48.85     26.45 o 
   1  -7   8       74.23       67.57     17.40 o 
   2  -7   8      317.68      396.65     78.79 o 
   3  -7   8        3.75       10.10     19.51 o 
   4  -7   8       59.95       69.43     43.32 o 
  -4  -6   8       18.16       21.38     68.58 o 
  -3  -6   8      182.13      197.28     38.56 o 
  -2  -6   8      638.06      593.25     65.03 o 
  -1  -6   8       42.90       70.18     18.88 o 
   0  -6   8      602.22      584.49     32.58 o 
   1  -6   8       47.66       42.02     11.25 o 
   2  -6   8        5.16       17.52     15.37 o 
   3  -6   8       74.43       72.87     23.61 o 
   4  -6   8        2.64       17.81     18.31 o 
  -5  -5   8       64.69      115.46     81.51 o 
  -4  -5   8      133.77      226.30     40.48 o 
  -3  -5   8       12.49       11.27     18.45 o 
  -2  -5   8      491.39      524.79     48.59 o 
  -1  -5   8      880.07      783.75     73.23 o 
   0  -5   8      228.47      168.18     31.98 o 
   1  -5   8     1043.68     1008.73     51.04 o 
   2  -5   8       81.68       87.25     21.53 o 
   3  -5   8       56.85       92.23     62.20 o 
   4  -5   8      164.60      154.25     62.15 o 
   5  -5   8       50.00       42.15     37.07 o 
  -5  -4   8       25.39       28.82     31.55 o 
  -4  -4   8      302.38      343.66     51.77 o 
  -3  -4   8      663.37      719.69     69.31 o 
  -2  -4   8        3.28       -3.68     10.86 o 
  -1  -4   8      121.51       99.31      8.64 o 
   0  -4   8      764.34      704.35     55.00 o 
   1  -4   8      183.70      221.18     20.00 o 
   2  -4   8      167.46      183.41     27.38 o 
   3  -4   8        9.63       12.74     12.42 o 
   4  -4   8       28.94        5.00     14.96 o 
   5  -4   8       62.05       48.27     33.62 o 
  -5  -3   8       92.07      151.71     42.34 o 
  -4  -3   8       96.72       98.30     34.33 o 
  -3  -3   8      184.76      183.93     49.44 o 
  -2  -3   8     1096.23     1205.38     92.03 o 
  -1  -3   8       48.89       60.14     15.08 o 
   0  -3   8      500.49      521.35     35.78 o 
   1  -3   8     2661.33     2954.26    149.86 o 
   2  -3   8      560.69      509.16     55.36 o 
   3  -3   8     1468.96     1541.50    118.09 o 
   4  -3   8       12.75       40.80     16.24 o 
   5  -3   8       40.79       31.81     28.62 o 
  -5  -2   8       20.89       91.53     35.23 o 
  -4  -2   8      252.27      270.07     42.87 o 
  -3  -2   8      358.64      468.27     81.55 o 
  -2  -2   8      127.03      110.20     21.56 o 
  -1  -2   8     1020.88     1009.39     43.98 o 
   0  -2   8       36.20       68.68     10.16 o 
   1  -2   8      798.73      702.58    154.18 o 
   2  -2   8      731.18      615.89    106.46 o 
   3  -2   8      106.00      107.22     14.39 o 
   4  -2   8      135.23      158.73     28.30 o 
   5  -2   8        6.28       30.82     22.98 o 
  -5  -1   8       20.47       27.42     25.80 o 
  -4  -1   8       17.70      -10.14     18.04 o 
  -3  -1   8      695.41      697.66     59.99 o 
  -2  -1   8     2780.97     2735.38    199.07 o 
  -1  -1   8       69.30       94.87     11.64 o 
   0  -1   8     2762.69     3159.56    332.19 o 
   1  -1   8      334.53      287.45     24.27 o 
   2  -1   8       61.92       64.52     14.09 o 
   3  -1   8      917.05      794.14    159.56 o 
   4  -1   8      347.55      306.70     25.20 o 
   5  -1   8       32.92       -8.82     12.14 o 
  -5   0   8      146.88      102.59     33.83 o 
  -4   0   8      389.57      478.34     58.96 o 
  -3   0   8       43.15       52.27      8.91 o 
  -2   0   8      699.39      677.42     32.65 o 
  -1   0   8     2132.12     1973.36    277.82 o 
   0   0   8      496.75      553.48     46.66 o 
   1   0   8      495.53      372.39     47.65 o 
   2   0   8       68.29      101.32     25.90 o 
   3   0   8        2.26       23.75      8.67 o 
   4   0   8      857.44      881.87     97.71 o 
   5   0   8      177.15      145.45     28.07 o 
  -5   1   8       53.03       54.95     26.29 o 
  -4   1   8      377.68      367.68     23.75 o 
  -3   1   8      628.47      643.83     68.87 o 
  -2   1   8       50.79       68.31     10.83 o 
  -1   1   8       84.49       90.12     12.02 o 
   0   1   8     5035.43     4932.32    182.89 o 
   1   1   8      968.31      977.02     56.50 o 
   2   1   8      891.35      860.18     54.97 o 
   3   1   8      130.29      116.23     20.13 o 
   4   1   8        0.59        0.18     12.74 o 
   5   1   8      152.93      156.95     32.57 o 
  -5   2   8       17.28      -39.57     47.84 o 
  -4   2   8      127.87      152.75     26.35 o 
  -3   2   8       47.92       58.39     20.10 o 
  -2   2   8      487.15      432.11     56.90 o 
  -1   2   8        7.81       20.04      9.61 o 
   0   2   8      836.64      766.49     51.70 o 
   1   2   8     4554.65     4806.69    270.91 o 
   2   2   8      507.20      538.67     45.47 o 
   3   2   8     1005.05     1053.28     97.93 o 
   4   2   8       48.45       93.12     32.20 o 
   5   2   8      153.74      138.31     42.43 o 
  -5   3   8       52.39       13.02     32.84 o 
  -4   3   8      250.32      272.76     38.32 o 
  -3   3   8     1043.30     1196.37     87.86 o 
  -2   3   8       13.25        8.56      8.71 o 
  -1   3   8     2132.58     2146.24    102.02 o 
   0   3   8      164.09      145.51     21.68 o 
   1   3   8      324.48      337.77     14.33 o 
   2   3   8      930.08      908.38     72.71 o 
   3   3   8      264.95      249.27     37.02 o 
   4   3   8      112.56      201.66     43.22 o 
   5   3   8       16.93       27.85     31.64 o 
  -5   4   8       35.70       67.93     51.21 o 
  -4   4   8        3.96      -10.44     16.44 o 
  -3   4   8      305.36      280.74     26.30 o 
  -2   4   8      364.04      319.40     22.44 o 
  -1   4   8       45.16       44.83     11.93 o 
   0   4   8      895.98      776.86     52.63 o 
   1   4   8      148.85      151.15     28.03 o 
   2   4   8        0.23       41.75     51.98 o 
   3   4   8      664.49      819.56     79.47 o 
   4   4   8     1124.54      987.80     87.31 o 
   5   4   8       11.90        6.42     16.42 o 
  -4   5   8      141.07       95.74     28.98 o 
  -3   5   8       55.84       54.01     20.91 o 
  -2   5   8       53.75       57.75     15.52 o 
  -1   5   8     1838.18     1666.77     76.64 o 
   0   5   8      118.84      163.46     26.63 o 
   1   5   8      337.95      348.04     35.52 o 
   2   5   8        1.15        7.41     17.67 o 
   3   5   8       75.66       92.20     34.44 o 
   4   5   8      622.84      623.91    104.13 o 
   5   5   8       45.82       54.01     29.76 o 
  -4   6   8       58.66      114.62     32.46 o 
  -3   6   8       52.19       70.32     25.86 o 
  -2   6   8        4.84       26.25     19.26 o 
  -1   6   8       41.44       64.32     16.21 o 
   0   6   8     1873.23     1892.50    115.14 o 
   1   6   8       88.20      142.45     20.88 o 
   2   6   8      196.11      176.70     24.66 o 
   3   6   8      136.82      133.64     32.89 o 
   4   6   8       69.02       59.14     30.69 o 
   5   6   8       20.53        8.79     22.24 o 
  -4   7   8       97.71       98.16     57.93 o 
  -3   7   8        1.14      -23.62     26.25 o 
  -2   7   8       91.75      126.97     32.89 o 
  -1   7   8       32.29       75.88     24.95 o 
   0   7   8       39.78       56.96     20.34 o 
   1   7   8     1081.01      979.03     89.18 o 
   2   7   8       55.32       50.91     19.52 o 
   3   7   8      130.01      117.17     28.47 o 
   4   7   8        1.01       -3.04     15.88 o 
  -3   8   8      127.32      176.51     37.54 o 
  -2   8   8       20.18       58.99     51.64 o 
  -1   8   8      257.71      268.82     56.98 o 
   0   8   8        5.59        0.65     10.46 o 
   1   8   8       26.76       24.29     13.50 o 
   2   8   8      236.53      244.74     47.90 o 
   3   8   8      231.16      223.08     43.91 o 
   4   8   8        0.41       41.29     35.34 o 
  -2   9   8       28.36        7.55     22.76 o 
  -1   9   8        0.75       33.82     24.13 o 
   0   9   8       12.22       16.27     18.71 o 
   1   9   8       10.92       20.16     22.76 o 
   2   9   8        0.40        7.74     22.36 o 
   3   9   8      220.86      214.28     66.77 o 
  -1  10   8      141.92      135.60     35.76 o 
   0  10   8       80.82       44.24     26.39 o 
   1  10   8       38.37       35.52     40.52 o 
   2  10   8        7.46      -24.22     33.10 o 
  -2  -9   9       14.45        0.92     17.20 o 
  -1  -9   9        5.45       11.73     18.05 o 
   0  -9   9       58.10      156.98     72.84 o 
   1  -9   9        0.18       42.24     40.60 o 
   2  -9   9       17.90        4.22     22.93 o 
  -3  -8   9        2.99      -21.92     36.72 o 
  -2  -8   9        9.79       66.97     51.81 o 
  -1  -8   9      252.48      270.99     43.97 o 
   0  -8   9       28.66      -17.93     22.59 o 
   1  -8   9       97.34      126.57     25.05 o 
   2  -8   9       59.16       29.34     21.62 o 
   3  -8   9        0.57       85.22     50.21 o 
  -3  -7   9      143.44       93.10     28.30 o 
  -2  -7   9       32.68       44.55     20.71 o 
  -1  -7   9        8.78       12.30     18.22 o 
   0  -7   9      315.38      244.15     54.88 o 
   1  -7   9       10.72       22.11     14.02 o 
   2  -7   9      231.02      288.04     44.27 o 
   3  -7   9       28.40       34.66     21.89 o 
  -4  -6   9      120.83      136.92     44.20 o 
  -3  -6   9       14.36       31.76     26.45 o 
  -2  -6   9      711.69      696.79     78.36 o 
  -1  -6   9      188.59      152.79     24.07 o 
   0  -6   9        2.35        9.79     16.17 o 
   1  -6   9       39.76       49.79     12.33 o 
   2  -6   9       79.13       92.18     25.10 o 
   3  -6   9       22.41       30.26     21.45 o 
   4  -6   9        6.02       48.45     29.31 o 
  -4  -5   9       19.18      -19.71     21.49 o 
  -3  -5   9      247.42      200.86     39.82 o 
  -2  -5   9       72.12       71.57     21.06 o 
  -1  -5   9     1168.60     1080.18     81.46 o 
   0  -5   9        3.71       -8.09      8.09 o 
   1  -5   9       54.43       67.89     14.92 o 
   2  -5   9      455.36      479.97     34.99 o 
   3  -5   9      254.17      269.96     41.57 o 
   4  -5   9       35.65       12.34     30.00 o 
  -5  -4   9      191.11      277.97     64.35 o 
  -4  -4   9       19.18       75.06     33.01 o 
  -3  -4   9        0.15        0.02     14.17 o 
  -2  -4   9      385.56      369.84     43.42 o 
  -1  -4   9       33.09       20.82     11.02 o 
   0  -4   9      639.57      478.84     99.39 o 
   1  -4   9      432.34      475.02     33.55 o 
   2  -4   9        0.29       -5.12     10.38 o 
   3  -4   9      154.51      154.37     21.38 o 
   4  -4   9       43.00       14.09     15.51 o 
   5  -4   9        9.44       -4.57     29.65 o 
  -5  -3   9       88.65       72.12     36.28 o 
  -4  -3   9      425.34      607.79     84.81 o 
  -3  -3   9        0.54      -15.32     17.31 o 
  -2  -3   9       62.36      128.36     48.49 o 
  -1  -3   9     2319.98     2164.54     93.16 o 
   0  -3   9      528.25      460.42     26.06 o 
   1  -3   9     1544.26     1715.29    159.05 o 
   2  -3   9      516.74      466.76     53.85 o 
   3  -3   9      154.02      119.51     17.39 o 
   4  -3   9       92.42       80.22     27.20 o 
   5  -3   9       58.26        0.78     29.65 o 
  -5  -2   9      110.21      114.85     41.53 o 
  -4  -2   9        3.83        4.61     20.43 o 
  -3  -2   9      508.37      576.61     62.50 o 
  -2  -2   9      872.96      820.11    117.58 o 
  -1  -2   9      207.34      237.30     19.06 o 
   0  -2   9     1203.62     1054.27     89.63 o 
   1  -2   9      151.38      163.61     12.85 o 
   2  -2   9      700.19      591.51     95.10 o 
   3  -2   9      344.72      316.35     49.93 o 
   4  -2   9      138.26      138.29     28.14 o 
   5  -2   9       10.42       -4.57     20.78 o 
  -5  -1   9       12.38       -2.21     28.32 o 
  -4  -1   9      379.88      511.19     77.07 o 
  -3  -1   9      108.80      119.29     27.55 o 
  -2  -1   9     2767.94     2454.20    304.52 o 
  -1  -1   9      761.05      818.22     46.38 o 
   0  -1   9      597.74      702.20     54.18 o 
   1  -1   9      847.27      777.50     88.42 o 
   2  -1   9     1189.48     1003.95    154.88 o 
   3  -1   9       19.21        8.45      6.33 o 
   4  -1   9      195.06      293.00     83.32 o 
   5  -1   9        6.20      -15.93     18.36 o 
  -5   0   9        1.67       21.94     24.35 o 
  -4   0   9        5.81        3.12     18.05 o 
  -3   0   9      348.91      326.26     48.14 o 
  -2   0   9        2.53       30.83     25.09 o 
  -1   0   9     1018.99      828.17    116.32 o 
   0   0   9      459.60      440.53     30.90 o 
   1   0   9        0.05       -1.60      4.28 o 
   2   0   9     1548.09     1596.64    103.11 o 
   3   0   9     1112.67     1018.70     84.91 o 
   4   0   9      150.09      171.47     38.06 o 
   5   0   9      229.86      221.23     39.89 o 
  -5   1   9      201.82      251.03     45.62 o 
  -4   1   9        2.82       -4.08     16.98 o 
  -3   1   9        7.72       -5.00      8.78 o 
  -2   1   9     1326.80     1380.20     82.25 o 
  -1   1   9      683.46      688.81    104.34 o 
   0   1   9     1611.68     1542.41     63.34 o 
   1   1   9     1339.51     1490.06     98.17 o 
   2   1   9       88.14      112.64     23.38 o 
   3   1   9      234.77      263.58     57.63 o 
   4   1   9      205.05      226.11     33.78 o 
   5   1   9        8.40      -10.61     20.57 o 
  -5   2   9        0.67      -36.46     48.62 o 
  -4   2   9      255.43      255.33     25.53 o 
  -3   2   9      106.68      117.72     22.02 o 
  -2   2   9       53.60       71.38     15.26 o 
  -1   2   9     2138.75     2262.22    148.81 o 
   0   2   9      569.90      473.76     27.49 o 
   1   2   9     2279.12     2354.69    151.49 o 
   2   2   9     1344.10     1366.23     93.90 o 
   3   2   9      590.60      623.56     67.45 o 
   4   2   9       42.37       30.62     45.43 o 
   5   2   9      383.47      440.32     72.08 o 
  -5   3   9       98.88      218.53     72.76 o 
  -4   3   9       10.27       29.10     17.06 o 
  -3   3   9      674.97      709.56     85.25 o 
  -2   3   9      366.41      448.32     43.76 o 
  -1   3   9       10.32       17.03     10.45 o 
   0   3   9      992.78     1043.54     99.12 o 
   1   3   9      454.43      482.33     62.50 o 
   2   3   9        7.48        2.44     12.22 o 
   3   3   9      221.84      207.60     38.03 o 
   4   3   9        9.43       -7.68     21.77 o 
   5   3   9      136.01      172.42     42.97 o 
  -5   4   9        3.73       41.38     44.40 o 
  -4   4   9      121.75      137.69     29.78 o 
  -3   4   9        1.09       14.62      9.65 o 
  -2   4   9      638.25      607.62     38.60 o 
  -1   4   9      631.45      607.73     40.29 o 
   0   4   9       72.44       66.09     11.71 o 
   1   4   9      612.16      441.02     30.70 o 
   2   4   9     2252.40     2362.38    174.69 o 
   3   4   9       80.08       76.61     27.64 o 
   4   4   9      730.73      894.10    115.34 o 
   5   4   9       17.04       32.18     30.58 o 
  -4   5   9       13.38        3.72     51.51 o 
  -3   5   9      152.64      143.67     30.61 o 
  -2   5   9        4.51        6.28     11.33 o 
  -1   5   9      197.21      225.60     22.12 o 
   0   5   9      104.30      151.38     31.29 o 
   1   5   9      103.85      107.57     10.93 o 
   2   5   9      639.12      604.03     70.69 o 
   3   5   9      406.99      513.05     65.32 o 
   4   5   9       20.51       44.14     84.18 o 
   5   5   9       64.42       80.92     42.97 o 
  -4   6   9        2.55      -12.94     19.24 o 
  -3   6   9        0.92      -18.83     18.83 o 
  -2   6   9      583.40      553.16     74.95 o 
  -1   6   9      332.69      309.22     28.65 o 
   0   6   9      431.51      432.47     32.67 o 
   1   6   9     1041.34      973.32     47.91 o 
   2   6   9        2.36       24.60     33.23 o 
   3   6   9       11.18       13.34     21.59 o 
   4   6   9      234.35      302.53     55.71 o 
  -3   7   9       34.35       18.12     22.71 o 
  -2   7   9       10.96      -17.67     19.16 o 
  -1   7   9      197.12      244.99     56.03 o 
   0   7   9       28.64       26.07     12.29 o 
   1   7   9      205.89      246.08     64.18 o 
   2   7   9       29.43       53.80     23.52 o 
   3   7   9       46.68       70.49     29.60 o 
   4   7   9       31.23       70.43     33.80 o 
  -3   8   9      108.79      140.94     41.86 o 
  -2   8   9       20.57       -7.12     32.11 o 
  -1   8   9       43.25        1.66     24.27 o 
   0   8   9       88.38       72.28     25.14 o 
   1   8   9      457.92      469.83     40.00 o 
   2   8   9        1.00      -11.06     17.24 o 
   3   8   9       84.88       89.36     37.15 o 
   4   8   9        1.66       31.55     44.74 o 
  -2   9   9        3.81      -16.98     20.28 o 
  -1   9   9        8.64       34.28     25.73 o 
   0   9   9        1.70       15.72     19.78 o 
   1   9   9      177.99      208.33     37.04 o 
   2   9   9      190.42      213.49     41.36 o 
   3   9   9        0.27        3.38     29.57 o 
  -1  10   9       34.62       45.49     30.71 o 
   0  10   9       88.63       39.14     34.22 o 
   1  10   9        0.40      -25.52     42.76 o 
  -1  -9  10       31.81        4.05     25.86 o 
   0  -9  10        1.66      -55.08     55.08 o 
   1  -9  10       16.86       38.36     39.05 o 
  -2  -8  10       12.44       20.90     24.04 o 
  -1  -8  10      141.60      132.82     33.66 o 
   0  -8  10       99.52      130.39     33.27 o 
   1  -8  10        0.90       29.07     18.07 o 
  -3  -7  10        0.64        3.94     19.74 o 
  -2  -7  10       67.56       54.12     23.94 o 
  -1  -7  10       24.67       56.69     23.86 o 
   0  -7  10      295.76      357.52     71.81 o 
   1  -7  10      163.55      146.45     20.82 o 
   2  -7  10       22.63        4.55     16.16 o 
   3  -7  10        2.39      -10.81     21.38 o 
  -4  -6  10      215.89      207.34     48.15 o 
  -3  -6  10      196.49      234.01     42.65 o 
  -2  -6  10       14.62       30.68     21.65 o 
  -1  -6  10        6.28       -1.00     15.55 o 
   0  -6  10       74.10       88.05     22.97 o 
   1  -6  10       42.30       26.36     26.29 o 
   2  -6  10      196.25      222.31     25.90 o 
   3  -6  10        2.26      134.65     54.39 o 
   4  -6  10        0.34        9.22     22.84 o 
  -4  -5  10       31.64       35.17     36.42 o 
  -3  -5  10      544.07      559.05     73.75 o 
  -2  -5  10      180.55      178.96     32.23 o 
  -1  -5  10       97.41      109.71     22.32 o 
   0  -5  10      147.64      100.91     23.22 o 
   1  -5  10      228.51      273.58     27.83 o 
   2  -5  10       12.95      -12.54     12.54 o 
   3  -5  10      274.78      349.32     53.88 o 
   4  -5  10        0.04      -31.64     31.64 o 
  -4  -4  10        9.53      -12.48     30.69 o 
  -3  -4  10       23.72       20.98     19.34 o 
  -2  -4  10      232.64      217.32     35.93 o 
  -1  -4  10      692.88      684.48     40.97 o 
   0  -4  10       20.08       24.16     10.63 o 
   1  -4  10      238.53      219.09     24.42 o 
   2  -4  10      187.10      214.93     26.21 o 
   3  -4  10        6.04        7.61     15.49 o 
   4  -4  10      247.88      252.84     67.15 o 
  -5  -3  10        3.39       41.92     32.78 o 
  -4  -3  10       17.01        2.57     23.65 o 
  -3  -3  10      468.22      478.43    128.14 o 
  -2  -3  10      176.36      187.72     29.58 o 
  -1  -3  10     2090.63     1908.58     87.48 o 
   0  -3  10     1759.00     1381.90    124.95 o 
   1  -3  10       10.11       35.30     18.48 o 
   2  -3  10        2.94        1.71     10.69 o 
   3  -3  10      122.96      145.26     29.01 o 
   4  -3  10        0.04       37.07     34.40 o 
   5  -3  10        9.38       20.00     22.50 o 
  -5  -2  10      174.12      274.65     61.39 o 
  -4  -2  10      201.73      214.22     43.21 o 
  -3  -2  10        0.48       26.57     19.88 o 
  -2  -2  10       12.70        5.60     15.75 o 
  -1  -2  10      206.71      273.83     24.39 o 
   0  -2  10     1055.43     1008.20    140.39 o 
   1  -2  10      436.26      457.40     83.69 o 
   2  -2  10        5.00       12.95     28.49 o 
   3  -2  10        0.12       15.10      9.03 o 
   4  -2  10      525.85      477.14     56.26 o 
   5  -2  10       14.82       26.64     33.19 o 
  -5  -1  10        1.45        6.64     19.52 o 
  -4  -1  10      687.99      819.39    100.13 o 
  -3  -1  10      420.97      514.59     68.96 o 
  -2  -1  10       80.96       92.06     20.97 o 
  -1  -1  10       72.10       77.73     14.86 o 
   0  -1  10     1920.83     2098.79    127.55 o 
   1  -1  10      306.47      376.53     35.93 o 
   2  -1  10     1292.54     1395.55    103.66 o 
   3  -1  10       98.74      104.40     56.38 o 
   4  -1  10        0.29      -18.86     18.86 o 
   5  -1  10       77.56       81.07     28.74 o 
  -5   0  10        4.39        7.84     25.00 o 
  -4   0  10        0.22      -23.01     23.01 o 
  -3   0  10      570.69      640.15     60.93 o 
  -2   0  10      507.55      482.20     41.46 o 
  -1   0  10        2.72       -6.70     10.25 o 
   0   0  10      516.95      484.12     67.03 o 
   1   0  10     1548.77     1677.71    276.80 o 
   2   0  10      227.57      278.36     34.95 o 
   3   0  10     1208.60     1353.15    103.44 o 
   4   0  10        4.23       24.00     16.48 o 
   5   0  10       67.05       60.62     30.90 o 
  -5   1  10       30.70       44.48     52.15 o 
  -4   1  10       96.27       69.54     47.93 o 
  -3   1  10      193.45      208.54     21.50 o 
  -2   1  10      703.73      658.67     83.87 o 
  -1   1  10     2453.39     2190.18    261.62 o 
   0   1  10      195.06      200.31     30.93 o 
   1   1  10       20.29        6.29     13.59 o 
   2   1  10      403.41      417.96     46.77 o 
   3   1  10        1.55       13.74     15.60 o 
   4   1  10      201.79      213.58     39.33 o 
   5   1  10        1.08      -24.94     26.75 o 
  -5   2  10       23.02        8.36     41.03 o 
  -4   2  10       13.57        5.80     10.08 o 
  -3   2  10      267.86      261.03     26.32 o 
  -2   2  10      231.40      271.29     29.12 o 
  -1   2  10     1580.96     1394.70    113.52 o 
   0   2  10     2163.78     2285.54    172.97 o 
   1   2  10      152.11      214.01     33.65 o 
   2   2  10       63.49       73.99     26.29 o 
   3   2  10      970.36     1039.95     99.87 o 
   4   2  10       82.15       87.38     63.36 o 
   5   2  10      183.07      198.42     55.61 o 
  -5   3  10      114.47      145.08     63.96 o 
  -4   3  10      204.77      223.85     36.47 o 
  -3   3  10        0.50        8.79     25.68 o 
  -2   3  10       22.34       46.89     30.25 o 
  -1   3  10      212.61      202.41     21.20 o 
   0   3  10      224.54      227.25     30.35 o 
   1   3  10     1179.84     1232.95    102.03 o 
   2   3  10       12.21        5.50     24.61 o 
   3   3  10       77.92       88.85     30.16 o 
   4   3  10      287.59      300.54     54.40 o 
   5   3  10       12.38       -2.43     24.11 o 
  -4   4  10      201.10      216.10     43.24 o 
  -3   4  10      126.85      107.10     27.01 o 
  -2   4  10      146.24      144.47     20.29 o 
  -1   4  10       23.89       19.86     13.13 o 
   0   4  10     2825.32     2435.45    203.05 o 
   1   4  10       76.01       99.86     28.24 o 
   2   4  10     1535.52     1563.90    127.64 o 
   3   4  10      131.66      159.04     39.89 o 
   4   4  10       23.34       39.67     28.78 o 
   5   4  10      137.28       76.94     30.51 o 
  -4   5  10       46.42       56.93     29.62 o 
  -3   5  10       86.26      122.32     31.66 o 
  -2   5  10      275.52      245.21     27.87 o 
  -1   5  10      385.38      424.93     69.98 o 
   0   5  10       77.63      102.85     13.34 o 
   1   5  10      720.33      689.50    160.86 o 
   2   5  10      292.56      342.23     47.83 o 
   3   5  10      400.36      401.60     57.37 o 
   4   5  10        4.86       15.85     23.59 o 
   5   5  10       55.92       89.53     44.30 o 
  -4   6  10       13.40       16.68     25.47 o 
  -3   6  10       72.65      108.03     33.50 o 
  -2   6  10      287.64      350.60     56.81 o 
  -1   6  10      689.68      698.81     49.95 o 
   0   6  10        4.83       39.76     20.74 o 
   1   6  10       76.76       94.50     34.70 o 
   2   6  10      441.49      443.29    118.53 o 
   3   6  10      120.43       75.19     29.33 o 
   4   6  10       61.48       81.38    109.44 o 
  -3   7  10       14.59       29.87     24.02 o 
  -2   7  10       26.43       67.13     25.66 o 
  -1   7  10       95.00       90.98     25.77 o 
   0   7  10      232.27      241.26     30.83 o 
   1   7  10        0.72      -17.58     17.58 o 
   2   7  10       24.84       18.64     21.57 o 
   3   7  10      476.78      391.72     77.67 o 
   4   7  10       31.32      -13.39     26.32 o 
  -3   8  10       23.60        2.24     18.91 o 
  -2   8  10        2.75      -17.11     19.56 o 
  -1   8  10      164.09      166.38     47.02 o 
   0   8  10        0.26       11.81     12.62 o 
   1   8  10      209.90      190.56     36.99 o 
   2   8  10       85.36      125.40     39.90 o 
   3   8  10       15.10       13.16     22.77 o 
  -2   9  10        0.08      -29.43     29.43 o 
  -1   9  10       15.22       36.21     33.96 o 
   0   9  10      163.83      168.79     67.07 o 
   1   9  10        3.24        4.48     30.00 o 
   2   9  10      341.92      393.74     94.57 o 
   0  10  10        1.48       11.55     34.74 o 
   1  10  10       32.39       45.26     49.31 o 
  -2  -8  11      130.46      146.20     40.45 o 
  -1  -8  11       19.47       21.40     21.91 o 
   0  -8  11        8.73        8.65     17.37 o 
   1  -8  11        1.59      -22.59     32.59 o 
   2  -8  11        0.40       30.58     23.96 o 
  -3  -7  11        2.21      -19.84     22.84 o 
  -2  -7  11      164.03      210.60     51.40 o 
  -1  -7  11      282.17      276.94     46.16 o 
   0  -7  11        3.87       21.93     20.41 o 
   1  -7  11       30.46        9.61     23.66 o 
   2  -7  11       25.06       -1.33     16.70 o 
   3  -7  11       16.53      -22.93     31.46 o 
  -3  -6  11       43.18       56.29     33.04 o 
  -2  -6  11       17.18       26.31     20.66 o 
  -1  -6  11       33.01       48.30     22.82 o 
   0  -6  11      302.12      282.52     43.12 o 
   1  -6  11       10.88       -9.51     12.21 o 
   2  -6  11       10.13        3.60     11.64 o 
   3  -6  11       82.67       61.68     29.97 o 
  -4  -5  11       47.91       45.87     34.25 o 
  -3  -5  11       16.11      -22.30     22.30 o 
  -2  -5  11        0.77        1.81     21.34 o 
  -1  -5  11      261.15      222.88     38.55 o 
   0  -5  11       37.67       35.15     21.63 o 
   1  -5  11      624.61      613.20    100.02 o 
   2  -5  11      222.54      237.20     39.10 o 
   3  -5  11       33.73       23.72     20.34 o 
   4  -5  11        1.22       30.00     33.19 o 
  -4  -4  11      100.66      141.72     43.75 o 
  -3  -4  11      454.71      442.62     73.36 o 
  -2  -4  11      105.93       94.66     26.01 o 
  -1  -4  11       62.92       38.39     21.24 o 
   0  -4  11       61.73       66.94     26.16 o 
   1  -4  11       54.67       75.79     15.48 o 
   2  -4  11      500.32      622.39     58.74 o 
   3  -4  11       30.54       31.10     16.00 o 
   4  -4  11      164.53      232.58     73.79 o 
  -4  -3  11       33.74       24.60     24.74 o 
  -3  -3  11      459.32      527.35     67.81 o 
  -2  -3  11      748.72      807.49     90.73 o 
  -1  -3  11       23.13       20.09     11.13 o 
   0  -3  11       64.44       67.56     13.67 o 
   1  -3  11      166.79      165.14     18.03 o 
   2  -3  11       33.24       12.21      9.85 o 
   3  -3  11       79.85      188.87     55.52 o 
   4  -3  11      125.13      131.25     31.40 o 
  -5  -2  11        0.35      -32.24     32.24 o 
  -4  -2  11        5.54       29.86     41.72 o 
  -3  -2  11       21.31       24.80     19.67 o 
  -2  -2  11      421.48      513.48     64.35 o 
  -1  -2  11     1355.18     1341.10     72.17 o 
   0  -2  11      117.40      126.01     18.60 o 
   1  -2  11       53.86       94.31     31.31 o 
   2  -2  11      332.80      368.51     42.19 o 
   3  -2  11       73.49       77.55     22.91 o 
   4  -2  11      257.99      258.97     47.00 o 
   5  -2  11       73.31      122.84     53.88 o 
  -5  -1  11      110.26      131.59     50.99 o 
  -4  -1  11       83.84      108.55     50.69 o 
  -3  -1  11       49.86      102.91     34.96 o 
  -2  -1  11      268.31      275.35     47.26 o 
  -1  -1  11       59.31       88.92     16.75 o 
   0  -1  11     1735.63     1923.92    126.25 o 
   1  -1  11      381.44      416.52     49.33 o 
   2  -1  11        5.59       47.21     23.00 o 
   3  -1  11       68.73       59.20     26.47 o 
   4  -1  11       25.42       13.29     18.83 o 
   5  -1  11       57.61       50.29     44.57 o 
  -5   0  11       39.23       77.60     35.49 o 
  -4   0  11      197.53      237.67     73.06 o 
  -3   0  11        0.50      -21.69     22.84 o 
  -2   0  11       17.30       26.09     11.24 o 
  -1   0  11      465.65      456.78    112.87 o 
   0   0  11      108.99       89.78     13.33 o 
   1   0  11     3107.71     3404.32    246.57 o 
   2   0  11      281.80      362.78     41.87 o 
   3   0  11      176.73      176.97     40.04 o 
   4   0  11       29.62       29.69     30.95 o 
   5   0  11       94.89       42.32     25.98 o 
  -5   1  11       31.48        6.55     48.96 o 
  -4   1  11       84.29      107.50     65.90 o 
  -3   1  11      901.95      957.22    137.90 o 
  -2   1  11      187.55      185.64     22.10 o 
  -1   1  11       66.46       70.60     23.36 o 
   0   1  11       96.32      108.33     13.17 o 
   1   1  11        2.38      -18.62     18.62 o 
   2   1  11      595.84      668.85     72.39 o 
   3   1  11      347.78      373.93     52.93 o 
   4   1  11       49.35       59.78     47.15 o 
   5   1  11       39.42       46.95     25.94 o 
  -5   2  11        2.58       24.74     47.84 o 
  -4   2  11       25.47       -4.84     17.82 o 
  -3   2  11      531.22      516.58     47.49 o 
  -2   2  11     1193.92     1149.91    135.17 o 
  -1   2  11        5.51       -3.48     10.46 o 
   0   2  11      208.23      211.53     34.52 o 
   1   2  11      720.13      809.04     84.72 o 
   2   2  11      169.95      182.32     37.30 o 
   3   2  11      352.07      311.69     47.37 o 
   4   2  11      320.33      318.60     48.49 o 
   5   2  11        4.29       17.45     31.07 o 
  -4   3  11       40.37       28.62     20.04 o 
  -3   3  11       43.54       55.94     16.49 o 
  -2   3  11       14.18        3.49     11.87 o 
  -1   3  11      552.94      538.24     52.83 o 
   0   3  11      400.04      350.89     37.88 o 
   1   3  11      233.60      286.00     44.69 o 
   2   3  11      244.06      328.71     53.19 o 
   3   3  11       76.88      108.56     30.98 o 
   4   3  11      271.31      356.07     62.07 o 
   5   3  11      188.73      116.19     52.93 o 
  -4   4  11       14.52        5.07     41.42 o 
  -3   4  11        0.12       25.16     21.84 o 
  -2   4  11      518.64      509.39     65.04 o 
  -1   4  11       91.42      137.04     20.61 o 
   0   4  11     2831.40     2514.83    242.20 o 
   1   4  11      315.93      298.16     44.71 o 
   2   4  11       66.24       61.82     23.22 o 
   3   4  11       24.09      114.59     39.96 o 
   4   4  11       60.25      131.69     67.67 o 
   5   4  11       14.56       14.56     29.64 o 
  -4   5  11       74.75       95.66     36.90 o 
  -3   5  11       11.27       27.25     24.06 o 
  -2   5  11        0.07       -6.30     17.84 o 
  -1   5  11       78.28       67.77     16.05 o 
   0   5  11       29.45       74.49     38.77 o 
   1   5  11      594.02      547.81    120.56 o 
   2   5  11      112.84      134.99     30.97 o 
   3   5  11       11.25      -19.02     21.64 o 
   4   5  11       61.64       81.56     51.21 o 
  -3   6  11      364.81      346.76     54.97 o 
  -2   6  11       17.93       38.19     30.17 o 
  -1   6  11       76.18       74.73     18.68 o 
   0   6  11      115.13      118.86     17.97 o 
   1   6  11      129.99      160.13     37.36 o 
   2   6  11      401.57      421.17    143.70 o 
   3   6  11      170.81      256.01     71.25 o 
   4   6  11        2.64       15.10     39.27 o 
  -3   7  11       18.89       33.08     24.06 o 
  -2   7  11      111.89      128.10     33.86 o 
  -1   7  11        1.11      -10.60     32.41 o 
   0   7  11        0.53        7.01     11.05 o 
   1   7  11      221.23      225.20     45.50 o 
   2   7  11      107.11      115.15     37.44 o 
   3   7  11      220.75      255.93     57.59 o 
   4   7  11      168.49      164.69     71.64 o 
  -2   8  11        0.92      -10.18     23.91 o 
  -1   8  11      147.93      145.79     33.64 o 
   0   8  11      151.31      112.75     41.81 o 
   1   8  11        5.07       43.72     27.66 o 
   2   8  11       31.57       20.78     25.84 o 
   3   8  11        2.04      -46.21     46.21 o 
  -1   9  11        1.29      -39.91     39.91 o 
   0   9  11      291.02      253.78     68.79 o 
   1   9  11       43.59       42.76     42.84 o 
   2   9  11       30.87       32.23     26.74 o 
  -1  -8  12        9.16       10.45     39.35 o 
   0  -8  12        0.99       58.61     74.48 o 
   1  -8  12       32.78      121.72     51.72 o 
  -2  -7  12        1.69        7.57     45.77 o 
  -1  -7  12       73.03       69.91     27.24 o 
   0  -7  12        4.14      -17.03     18.40 o 
   1  -7  12       31.23        8.00     22.40 o 
   2  -7  12       22.77       30.34     22.62 o 
  -3  -6  12        5.91       14.67     24.04 o 
  -2  -6  12      229.48      164.13     34.34 o 
  -1  -6  12       71.80       55.21     24.90 o 
   0  -6  12       25.76       25.66     21.02 o 
   1  -6  12       25.55       33.85     16.14 o 
   2  -6  12        0.41      -11.48     21.09 o 
   3  -6  12       81.02      151.29     47.50 o 
  -3  -5  12        3.69      -18.06     24.50 o 
  -2  -5  12        8.33       -7.73     28.71 o 
  -1  -5  12      556.65      518.50     62.40 o 
   0  -5  12      255.20      312.67     34.46 o 
   1  -5  12       82.59       80.98     17.41 o 
   2  -5  12       29.80       51.03     26.31 o 
   3  -5  12       26.05       51.29     41.72 o 
   4  -5  12        0.62      112.67     48.45 o 
  -4  -4  12        5.67      -28.15     28.15 o 
  -3  -4  12       60.32       82.47     29.36 o 
  -2  -4  12        1.68        6.78     17.30 o 
  -1  -4  12        2.91      -13.22     16.76 o 
   0  -4  12     1042.56      981.32     57.82 o 
   1  -4  12      179.16      171.80     23.85 o 
   2  -4  12       72.65       93.41     19.40 o 
   3  -4  12        0.35        6.86     14.34 o 
  -4  -3  12      351.38      434.42     73.50 o 
  -3  -3  12       36.10       17.02     21.05 o 
  -2  -3  12      141.22      121.96     45.04 o 
  -1  -3  12      137.28      139.28     19.06 o 
   0  -3  12       78.79       88.52     17.81 o 
   1  -3  12      387.02      420.45     59.39 o 
   2  -3  12      260.74      263.83     39.57 o 
   3  -3  12        6.02      -13.42     19.98 o 
   4  -3  12       21.06        2.70     41.90 o 
  -4  -2  12       16.78        0.27     19.63 o 
  -3  -2  12      389.05      503.29    108.27 o 
  -2  -2  12       33.32       45.14     38.79 o 
  -1  -2  12       90.97      109.49     18.49 o 
   0  -2  12       40.08       40.74     13.17 o 
   1  -2  12      294.95      293.97     71.06 o 
   2  -2  12      595.85      752.55     83.80 o 
   3  -2  12      555.66      660.50     77.56 o 
   4  -2  12        0.98        5.90     23.55 o 
  -4  -1  12       18.32       51.23     32.39 o 
  -3  -1  12        2.26       25.37     26.45 o 
  -2  -1  12      982.10     1072.18    135.30 o 
  -1  -1  12      861.36      862.57     56.19 o 
   0  -1  12        9.50       45.74     17.10 o 
   1  -1  12       39.04       48.10     19.97 o 
   2  -1  12        8.63      -24.13     24.13 o 
   3  -1  12      144.70      185.56     60.73 o 
   4  -1  12      139.23      245.64     54.04 o 
   5  -1  12        8.84       16.05     23.46 o 
  -4   0  12       28.39       47.45     26.60 o 
  -3   0  12       25.77      -22.57     22.57 o 
  -2   0  12       52.26       50.48     15.28 o 
  -1   0  12     1793.77     1653.24    202.33 o 
   0   0  12      732.51      731.27     90.70 o 
   1   0  12      222.54      251.28     40.38 o 
   2   0  12       12.14       39.23     24.34 o 
   3   0  12      165.20      144.07     32.79 o 
   4   0  12        0.44       35.03     29.96 o 
   5   0  12       99.30      194.33     50.69 o 
  -4   1  12       59.06       51.13     27.01 o 
  -3   1  12      187.75      121.75     26.51 o 
  -2   1  12       43.64       50.55     15.37 o 
  -1   1  12       10.12       -6.90     12.98 o 
   0   1  12      703.40      713.09     97.47 o 
   1   1  12      922.84     1072.14    103.32 o 
   2   1  12       46.13       28.94     24.61 o 
   3   1  12       17.39       -3.92     20.17 o 
   4   1  12      241.34      199.51     49.46 o 
   5   1  12       19.63        9.91     27.24 o 
  -4   2  12      194.67      162.01     39.04 o 
  -3   2  12        6.38       -0.07     21.87 o 
  -2   2  12       89.02       93.61     20.89 o 
  -1   2  12       53.26       98.90     17.88 o 
   0   2  12      214.02      184.34     36.26 o 
   1   2  12      797.85     1030.20    110.09 o 
   2   2  12     1404.35     1399.79    114.28 o 
   3   2  12       45.80       63.37     26.27 o 
   4   2  12       39.91       49.77     56.08 o 
   5   2  12        7.46       20.98     23.85 o 
  -4   3  12        0.13       69.22     42.15 o 
  -3   3  12      295.20      255.58     32.56 o 
  -2   3  12      303.02      213.65     29.52 o 
  -1   3  12        2.67       12.88     12.32 o 
   0   3  12      121.02      133.81     17.07 o 
   1   3  12      190.13      212.65     43.69 o 
   2   3  12      583.10      651.27     98.14 o 
   3   3  12      533.51      487.86     58.28 o 
   4   3  12       12.46       27.72     35.09 o 
   5   3  12       70.44      123.13     51.09 o 
  -4   4  12       31.07       22.33     42.76 o 
  -3   4  12        2.58        5.60     13.44 o 
  -2   4  12      747.77      714.28     58.41 o 
  -1   4  12      267.96      256.81     29.37 o 
   0   4  12        8.36       -1.08      8.75 o 
   1   4  12       39.75       31.46     21.79 o 
   2   4  12      118.44      147.64     44.23 o 
   3   4  12       48.53       81.98     40.47 o 
   4   4  12      126.71      202.60     78.49 o 
  -4   5  12        0.75       39.65     52.33 o 
  -3   5  12        1.40       18.21     35.65 o 
  -2   5  12       26.66       28.63     15.10 o 
  -1   5  12      557.10      491.03     40.47 o 
   0   5  12      356.22      272.64     36.62 o 
   1   5  12       50.32       72.99     23.29 o 
   2   5  12        1.54       63.23     33.44 o 
   3   5  12      223.28      259.03     58.59 o 
   4   5  12        1.55      -29.57     31.46 o 
  -3   6  12      104.75      143.43     42.24 o 
  -2   6  12        1.19       -1.79     15.83 o 
  -1   6  12       52.75       39.31     26.03 o 
   0   6  12       97.55      146.04     79.22 o 
   1   6  12      432.15      434.50     63.08 o 
   2   6  12       45.92       61.27     28.87 o 
   3   6  12        9.54        5.70     25.58 o 
   4   6  12       26.01       23.23     33.36 o 
  -3   7  12       10.45       24.15     23.64 o 
  -2   7  12        6.73        6.48     17.93 o 
  -1   7  12       40.71       17.43     20.95 o 
   0   7  12       56.88       99.80     34.51 o 
   1   7  12      299.34      261.44     48.12 o 
   2   7  12      516.37      480.63     72.11 o 
   3   7  12        1.84      -27.26     27.36 o 
  -2   8  12       89.17       37.93     28.86 o 
   0   8  12        9.44        1.03     22.59 o 
   1   8  12        3.42        5.44     19.60 o 
   2   8  12        6.57       16.51     23.24 o 
   3   8  12      102.45      113.79     42.07 o 
   0   9  12       41.71       52.50     49.74 o 
   1   9  12        1.46        5.86     26.12 o 
  -2  -7  13       19.28       25.56     49.96 o 
  -1  -7  13       15.20       31.74     21.92 o 
   0  -7  13       32.39       19.84     19.33 o 
   1  -7  13      137.15      193.44     49.22 o 
   2  -7  13        1.69      -37.93     38.71 o 
  -3  -6  13       14.04       43.88     38.53 o 
  -2  -6  13       22.35      -10.12     25.82 o 
  -1  -6  13       14.79       16.16     18.66 o 
   0  -6  13        4.04       45.88     60.64 o 
   1  -6  13       99.40      101.95     19.86 o 
   2  -6  13       58.83       54.83     34.57 o 
   3  -6  13        0.00        5.34     32.76 o 
  -3  -5  13      169.85      187.10     46.69 o 
  -2  -5  13      223.41      232.91     48.32 o 
  -1  -5  13       13.14       -0.83     28.62 o 
   0  -5  13      183.95      138.46     23.76 o 
   1  -5  13        0.85      -11.89     14.94 o 
   2  -5  13        4.42       26.64     27.93 o 
   3  -5  13       53.39       44.31     31.38 o 
  -3  -4  13        8.29      115.94     48.62 o 
  -2  -4  13      403.39      398.18     58.23 o 
  -1  -4  13      141.25      188.13     37.98 o 
   0  -4  13      202.68      188.11     25.02 o 
   1  -4  13       35.47       41.74     23.71 o 
   2  -4  13       99.05      150.43     64.83 o 
   3  -4  13        1.03       -9.52     24.40 o 
   4  -4  13       76.15      117.50     53.71 o 
  -4  -3  13      106.27       53.71     33.34 o 
  -3  -3  13       67.55       91.65     38.51 o 
  -2  -3  13       36.33       18.89     19.90 o 
  -1  -3  13       85.08       58.66     26.34 o 
   0  -3  13      761.23      723.58     99.88 o 
   1  -3  13       29.54       42.89     20.01 o 
   2  -3  13       23.77       78.72     29.45 o 
   3  -3  13        0.27       25.98     36.03 o 
   4  -3  13        1.32        0.43     32.84 o 
  -4  -2  13       53.08       46.71     71.59 o 
  -3  -2  13      106.26      141.76     40.47 o 
  -2  -2  13       35.95       16.91     19.78 o 
  -1  -2  13       11.15        6.87     12.21 o 
   0  -2  13      426.84      435.97     34.00 o 
   1  -2  13     1328.60     1410.29    120.54 o 
   2  -2  13       17.67        7.95     20.06 o 
   3  -2  13      176.31      200.05     40.56 o 
   4  -2  13        2.04       32.18     28.64 o 
  -4  -1  13       98.19       99.89     65.08 o 
  -3  -1  13      281.67      374.38     83.19 o 
  -2  -1  13       40.20       51.59     27.09 o 
  -1  -1  13      203.75      136.74     38.00 o 
   0  -1  13        6.98       27.74     14.20 o 
   1  -1  13       91.24      111.95     30.56 o 
   2  -1  13      511.44      587.19     70.46 o 
   3  -1  13        3.23       40.43     29.29 o 
   4  -1  13       30.54       38.73     27.62 o 
  -4   0  13        2.66       49.47     32.46 o 
  -3   0  13      382.24      410.61     67.18 o 
  -2   0  13      433.50      453.93    220.12 o 
  -1   0  13      117.71      110.14     19.94 o 
   0   0  13      339.58      363.67     41.05 o 
   1   0  13       92.05      108.15     29.52 o 
   2   0  13        0.39        2.81     19.01 o 
   3   0  13      379.67      496.63     69.50 o 
   4   0  13      167.44      169.97     58.14 o 
  -4   1  13       49.51       28.68     26.56 o 
  -3   1  13        9.98        0.78     17.22 o 
  -2   1  13      291.88      227.78     59.52 o 
  -1   1  13      719.42      717.68     93.68 o 
   0   1  13        1.59       10.19     27.59 o 
   1   1  13       48.02       93.71     29.03 o 
   2   1  13       89.46      124.37     34.16 o 
   3   1  13       64.48       98.54     32.31 o 
   4   1  13      349.14      342.65     93.79 o 
  -4   2  13       69.27      123.08     83.32 o 
  -3   2  13       48.60       45.07     19.69 o 
  -2   2  13       26.39       20.24     15.68 o 
  -1   2  13      214.45      246.27     26.30 o 
   0   2  13     1453.00     1530.71    131.83 o 
   1   2  13       19.22       40.26     26.77 o 
   2   2  13      117.34      188.01     49.96 o 
   3   2  13        3.07       84.03     65.21 o 
   4   2  13       12.79       14.10     24.29 o 
  -4   3  13       78.51      157.32     74.48 o 
  -3   3  13        6.54       58.26     28.85 o 
  -2   3  13       38.22       68.55     19.47 o 
  -1   3  13       21.33       41.88     27.00 o 
   0   3  13      289.69      320.74     56.77 o 
   1   3  13     1776.18     2114.27    207.26 o 
   2   3  13        0.96      -29.50     29.50 o 
   3   3  13      166.48      253.24     62.03 o 
   4   3  13       32.48       20.27     45.13 o 
  -4   4  13      103.61       70.26     57.76 o 
  -3   4  13      226.68      246.91     47.80 o 
  -2   4  13       35.48       25.63     15.11 o 
  -1   4  13      297.10      259.37     34.56 o 
   0   4  13       11.35       15.71     24.91 o 
   1   4  13        0.82       -9.74     35.95 o 
   2   4  13      363.15      384.12     61.86 o 
   3   4  13       57.39       87.15     49.48 o 
   4   4  13        0.92       43.53     70.51 o 
  -3   5  13       25.80       -5.36     21.11 o 
  -2   5  13      141.95      168.75     32.54 o 
  -1   5  13       15.07       12.48     12.50 o 
   0   5  13       17.37       28.48     22.37 o 
   1   5  13      102.29      109.89     91.59 o 
   2   5  13        5.53       67.62     82.89 o 
   3   5  13      651.63      654.13     83.78 o 
   4   5  13      133.24      140.00     43.45 o 
  -3   6  13        8.41       11.39     35.82 o 
  -2   6  13       30.65       19.54     23.37 o 
  -1   6  13      371.60      333.55     33.27 o 
   0   6  13       45.84       27.10     22.02 o 
   1   6  13       25.85       82.23     43.27 o 
   2   6  13        1.06        4.48     31.46 o 
   3   6  13       13.02        0.66     19.74 o 
  -2   7  13       12.82       -8.10     19.63 o 
  -1   7  13      102.92       41.46     43.71 o 
   0   7  13      383.29      328.84     54.95 o 
   1   7  13       10.10       11.75     25.35 o 
   2   7  13       97.06      135.72     68.96 o 
   3   7  13        4.01       30.90     30.58 o 
  -1   8  13        2.49       -7.41     33.02 o 
   0   8  13        0.37       18.96     35.09 o 
   1   8  13      161.94      169.08     74.87 o 
   2   8  13        6.16      -29.04     33.94 o 
  -1  -7  14      121.56      154.13     44.77 o 
   0  -7  14        9.03       11.15     21.00 o 
  -2  -6  14       15.18      -22.47     29.91 o 
  -1  -6  14       40.68       18.37     23.49 o 
   0  -6  14      130.64      108.56     27.50 o 
   1  -6  14        1.62       -3.70     15.10 o 
   2  -6  14       51.02       61.29     38.62 o 
  -3  -5  14       34.81       61.37     31.24 o 
  -2  -5  14      214.28      219.01     50.92 o 
  -1  -5  14       27.90       42.28     54.61 o 
   0  -5  14       49.33       48.47     56.68 o 
   1  -5  14      114.55       87.61     22.81 o 
   2  -5  14       28.33      -12.46     33.62 o 
   3  -5  14        3.80      -13.88     31.81 o 
  -3  -4  14       74.67       93.69     32.75 o 
  -2  -4  14       42.01       44.31     29.52 o 
  -1  -4  14       36.27       57.66     24.71 o 
   0  -4  14        2.84      -22.70     22.70 o 
   1  -4  14        1.53        5.76     13.53 o 
   2  -4  14      271.17      291.25     44.38 o 
   3  -4  14       44.14       10.12     21.81 o 
  -3  -3  14        8.70       22.17     26.78 o 
  -2  -3  14      281.70      260.33     51.64 o 
  -1  -3  14        6.33       46.30     42.02 o 
   0  -3  14      217.06      221.87     45.33 o 
   1  -3  14       57.91      113.06     30.03 o 
   2  -3  14        0.12       26.98     22.02 o 
   3  -3  14       67.30       60.50     60.39 o 
   4  -3  14       14.54       37.50     49.74 o 
  -4  -2  14       42.53       49.77     35.96 o 
  -3  -2  14        7.48        5.88     27.28 o 
  -2  -2  14       90.19      149.23     38.81 o 
  -1  -2  14      666.76      717.69     54.97 o 
   0  -2  14       24.61       52.52     44.40 o 
   1  -2  14      353.84      511.06     68.80 o 
   2  -2  14       12.81       -3.24     20.28 o 
   3  -2  14       16.25       12.28     25.54 o 
   4  -2  14       12.31       11.93     28.43 o 
  -4  -1  14        4.01      -13.90     25.38 o 
  -3  -1  14      238.68      245.10     48.90 o 
  -2  -1  14       49.08       43.24     60.56 o 
  -1  -1  14       56.66       33.13     14.76 o 
   0  -1  14      404.84      442.52     37.82 o 
   1  -1  14       50.58       38.68     22.46 o 
   2  -1  14      168.04      261.46     57.21 o 
   3  -1  14        2.87       -4.01     22.70 o 
   4  -1  14       16.76       99.70     48.73 o 
  -4   0  14       80.60       43.97     79.35 o 
  -3   0  14       28.23       22.25     23.48 o 
  -2   0  14      373.12      559.98    105.08 o 
  -1   0  14       12.28        6.08     20.19 o 
   0   0  14        6.77       24.01     11.75 o 
   1   0  14      469.08      595.02     78.55 o 
   2   0  14      440.44      483.26     78.46 o 
   3   0  14       43.96       10.24     31.21 o 
   4   0  14       72.03       39.30     36.64 o 
  -4   1  14        7.60       29.16     29.67 o 
  -3   1  14      135.69      234.99     66.25 o 
  -2   1  14       11.43      -13.16     13.16 o 
  -1   1  14      120.74      170.78     35.82 o 
   0   1  14        2.39       48.55     28.37 o 
   1   1  14       10.86       -2.42     29.57 o 
   2   1  14      689.55      812.19    108.09 o 
   3   1  14      117.44      154.08     43.04 o 
   4   1  14       43.70       59.56     34.18 o 
  -4   2  14        4.56      -46.29     59.48 o 
  -3   2  14       10.89       17.03     20.71 o 
  -2   2  14      642.38      552.00    103.39 o 
  -1   2  14       98.56      108.57     30.11 o 
   0   2  14      172.24      245.05     53.10 o 
   1   2  14      409.95      536.65     77.07 o 
   2   2  14        0.36       21.39     33.58 o 
   3   2  14       70.01      106.73     77.89 o 
   4   2  14       68.35       17.70     25.52 o 
  -3   3  14        7.76       29.36     18.83 o 
  -2   3  14       66.30       81.91     33.24 o 
  -1   3  14      630.66      556.42     66.12 o 
   0   3  14       14.50       14.12     21.81 o 
   1   3  14      369.31      435.42     74.90 o 
   2   3  14       10.26        2.65     26.51 o 
   3   3  14      104.94       84.67     35.83 o 
   4   3  14       83.99      166.51     55.05 o 
  -3   4  14      113.95       88.56     31.67 o 
  -2   4  14        2.30       15.35     15.52 o 
  -1   4  14        0.18       27.97     21.22 o 
   0   4  14      254.13      302.41     51.08 o 
   1   4  14      404.41      369.56     95.04 o 
   2   4  14       12.12       62.07     64.22 o 
   3   4  14       12.64       39.35     31.67 o 
   4   4  14        2.25       28.53     38.51 o 
  -3   5  14        0.42      -22.66     22.66 o 
  -2   5  14      153.67      111.93     35.59 o 
  -1   5  14        3.69      -18.74     20.55 o 
   0   5  14        0.87       18.34     41.38 o 
   1   5  14      491.72      541.41    103.57 o 
   2   5  14      302.34      328.84     70.65 o 
   3   5  14      118.15      157.15     56.03 o 
  -2   6  14       35.03       -7.67     31.21 o 
  -1   6  14       41.93       38.99     24.46 o 
   0   6  14       30.28       82.39     35.69 o 
   1   6  14       16.59        5.29     35.60 o 
   2   6  14      114.56       72.69     34.24 o 
   3   6  14       93.03       97.03     51.42 o 
  -2   7  14      121.94      139.05     58.19 o 
  -1   7  14        7.23      -23.88     32.15 o 
   0   7  14      116.01      104.83     39.13 o 
   1   7  14       11.27      -25.60     43.71 o 
   2   7  14        6.73      -19.09     27.31 o 
   0   8  14       13.74        1.72     24.83 o 
   1   8  14       22.41       68.87     60.90 o 
  -1  -6  15        1.30       65.09     68.53 o 
   0  -6  15       58.12       41.06     36.16 o 
   1  -6  15       13.29       16.38     29.74 o 
  -2  -5  15        5.38       52.52     29.91 o 
  -1  -5  15       55.20       34.17     26.33 o 
   0  -5  15       95.42       98.32     31.29 o 
   1  -5  15       77.15      107.16     80.30 o 
   2  -5  15       27.45       14.43     21.89 o 
  -3  -4  15      110.35      126.98     58.36 o 
  -2  -4  15       19.63        6.74     20.33 o 
  -1  -4  15        0.07      -25.04     25.04 o 
   0  -4  15       34.59       16.93     19.86 o 
   1  -4  15      173.70      208.23     42.69 o 
   2  -4  15       42.76       92.96     37.97 o 
   3  -4  15       47.77       12.07     34.48 o 
  -3  -3  15       30.33       17.50     30.04 o 
  -2  -3  15      135.64      203.32     87.84 o 
  -1  -3  15      115.89       88.08     64.74 o 
   0  -3  15       20.76       -9.57     11.64 o 
   1  -3  15       56.01      150.95     78.32 o 
   2  -3  15      122.31      229.22     50.19 o 
   3  -3  15       39.50      150.78     43.88 o 
  -3  -2  15      119.00      213.88     52.54 o 
  -2  -2  15        9.36       13.57     22.40 o 
  -1  -2  15      414.13      402.47     54.23 o 
   0  -2  15      222.40      235.90     66.81 o 
   1  -2  15       13.13        1.83     29.18 o 
   2  -2  15        0.76       23.43     26.10 o 
   3  -2  15      117.93       78.26     44.44 o 
  -3  -1  15        0.03       39.40     41.90 o 
  -2  -1  15       80.22       49.81     28.42 o 
  -1  -1  15       30.89       34.40     13.82 o 
   0  -1  15      128.65      158.18     40.23 o 
   1  -1  15       70.28      118.74     35.90 o 
   2  -1  15        7.04       41.31     69.87 o 
   3  -1  15       57.13       -2.21     24.89 o 
   4  -1  15       87.38       75.53     38.75 o 
  -3   0  15       35.67       48.85     31.21 o 
  -2   0  15       38.57       50.08     22.73 o 
  -1   0  15      152.01      197.48     24.98 o 
   0   0  15      535.80      571.93     95.13 o 
   1   0  15       64.74      144.57     59.95 o 
   2   0  15      309.53      348.52     62.39 o 
   3   0  15        0.05       25.62     36.42 o 
   4   0  15        1.29        6.45     24.21 o 
  -3   1  15       67.82      154.46     89.35 o 
  -2   1  15       67.84       57.20     19.82 o 
  -1   1  15       69.16       33.15     30.53 o 
   0   1  15      282.23      370.77     56.42 o 
   1   1  15      268.36      333.59     59.97 o 
   2   1  15      184.63      203.71     54.40 o 
   3   1  15      126.73      140.91     45.00 o 
   4   1  15        3.88      -23.26     30.99 o 
  -3   2  15       29.97      -25.14     29.61 o 
  -2   2  15      252.63      208.16     32.15 o 
  -1   2  15      345.34      247.23     41.36 o 
   0   2  15        0.05        7.18     19.26 o 
   1   2  15        6.23      -33.80     33.80 o 
   2   2  15      364.05      390.00     77.64 o 
   3   2  15        1.40       36.88     53.32 o 
   4   2  15       26.14        5.65     39.91 o 
  -3   3  15       86.94       20.33     23.83 o 
  -2   3  15       17.84        3.86     24.93 o 
  -1   3  15      198.91      173.63     40.23 o 
   0   3  15       55.64       84.57     30.51 o 
   1   3  15        2.76       20.39     38.19 o 
   2   3  15       67.67       73.49     51.16 o 
   3   3  15      281.67      275.45     59.52 o 
   4   3  15        2.65      -31.65     38.73 o 
  -3   4  15        0.90      -38.27     38.27 o 
  -2   4  15       15.42        3.68     14.56 o 
  -1   4  15      107.08       55.67     24.69 o 
   0   4  15       40.55       49.76     31.33 o 
   1   4  15      113.24      156.13     38.22 o 
   2   4  15        5.75      -32.25     36.93 o 
   3   4  15       16.67       64.50     39.21 o 
  -2   5  15        4.71      217.41     70.69 o 
  -1   5  15      195.32      156.16     38.75 o 
   0   5  15      285.53      231.73     44.68 o 
   1   5  15       37.66       29.29     29.01 o 
   2   5  15      209.51      225.63     60.56 o 
   3   5  15        0.92       -1.75     37.07 o 
  -2   6  15       72.73       43.02     41.81 o 
  -1   6  15        8.08       41.54     33.49 o 
   0   6  15       57.62       75.39     72.93 o 
   1   6  15       70.87       47.07     35.98 o 
   2   6  15       22.76       55.79     36.46 o 
   3   6  15       36.04       67.07     62.50 o 
  -1   7  15       58.75       68.27     43.19 o 
   0   7  15        0.01      -14.23     25.89 o 
   1   7  15        3.61       10.91     30.63 o 
   2   7  15      139.77      146.79     56.89 o 
  -1  -5  16       38.61       30.12     26.89 o 
   0  -5  16       36.54       34.57     31.98 o 
   1  -5  16        0.08      -11.21     29.74 o 
  -2  -4  16       19.49       18.96     22.61 o 
  -1  -4  16      102.27       73.09     52.50 o 
   0  -4  16       25.42      -18.96     33.88 o 
   1  -4  16      286.33      332.74     97.20 o 
   2  -4  16        5.02       46.47     29.36 o 
  -2  -3  16        0.25        8.77     23.69 o 
  -1  -3  16        2.14      -14.15     20.74 o 
   0  -3  16       24.57       24.57     33.36 o 
   1  -3  16       14.53       75.55     31.12 o 
   2  -3  16      114.72      190.02     49.85 o 
   3  -3  16       12.54       22.80     63.23 o 
  -3  -2  16       87.59       65.00     40.81 o 
  -2  -2  16      204.32      146.00     45.47 o 
  -1  -2  16        2.55        4.13     20.86 o 
   0  -2  16        0.95       -3.78     19.69 o 
   1  -2  16      132.61      142.61     44.57 o 
   2  -2  16       31.04       17.43     31.72 o 
   3  -2  16       90.10      129.09     49.74 o 
  -3  -1  16        6.83       33.83     68.83 o 
  -2  -1  16       62.41       56.18     39.74 o 
  -1  -1  16      158.68      136.93     31.93 o 
   0  -1  16       10.10       95.24     40.95 o 
   1  -1  16       15.92       26.25     26.34 o 
   2  -1  16      147.22      203.15     54.09 o 
   3  -1  16        3.55       -4.48     28.82 o 
  -3   0  16        6.37       25.53     38.27 o 
  -2   0  16      175.39      141.86     73.53 o 
  -1   0  16       81.09       59.00     25.39 o 
   0   0  16      488.54      574.40     76.91 o 
   1   0  16       48.66      119.27     44.61 o 
   2   0  16        4.58       28.04     31.11 o 
   3   0  16       46.22       91.00     43.44 o 
  -3   1  16        2.18      -24.76     35.04 o 
  -2   1  16       11.46       12.66     20.74 o 
  -1   1  16      110.80      108.93     33.16 o 
   0   1  16       67.06      129.67     37.41 o 
   1   1  16      268.25      418.93     73.84 o 
   2   1  16        5.06       19.69     29.58 o 
   3   1  16       12.88      -24.12     37.02 o 
  -3   2  16      203.88      139.70     56.21 o 
  -2   2  16        5.49        1.37     14.29 o 
  -1   2  16        0.72       -4.73     18.87 o 
   0   2  16      162.51      202.06     57.24 o 
   1   2  16        1.45       45.80     31.50 o 
   2   2  16      287.63      367.17     74.82 o 
   3   2  16        3.74      -11.17     40.86 o 
  -2   3  16      119.12      109.78     36.64 o 
  -1   3  16        8.68       16.41     22.83 o 
   0   3  16        1.91      -12.98     32.63 o 
   1   3  16      157.50      187.92     51.27 o 
   2   3  16      104.44      157.31     62.46 o 
   3   3  16      161.21      217.77     66.39 o 
  -2   4  16        2.18       27.99     21.80 o 
  -1   4  16      203.27      151.85     40.53 o 
   0   4  16       63.85      104.19     36.12 o 
   1   4  16       43.12       53.02     34.96 o 
   2   4  16       75.24      187.77     64.16 o 
   3   4  16       11.37      -41.17     45.13 o 
  -2   5  16       48.34      -10.78     35.09 o 
  -1   5  16       32.17       36.27     65.95 o 
   0   5  16      303.96      323.68     67.93 o 
   1   5  16       17.76       66.64     35.57 o 
   2   5  16       15.16        3.20     23.77 o 
  -1   6  16       23.74      -18.36     35.60 o 
   0   6  16        7.82      -11.46     51.38 o 
   1   6  16       69.74      145.69     44.17 o 
   2   6  16        0.41       12.94     26.75 o 
  -1  -4  17      177.93       90.77     53.10 o 
   0  -4  17       10.30       18.19     29.31 o 
   1  -4  17       22.64       25.69     37.24 o 
  -2  -3  17        9.32      -20.00     31.38 o 
  -1  -3  17       10.43       -0.34     22.24 o 
   0  -3  17      134.69      163.01     60.34 o 
   1  -3  17       18.76       -6.66     24.48 o 
   2  -3  17        3.76       47.02     37.23 o 
  -2  -2  17       31.17      108.96     46.29 o 
  -1  -2  17       27.04      209.48     66.81 o 
   0  -2  17        9.63      -25.26     34.74 o 
   1  -2  17      120.08      172.62     46.82 o 
   2  -2  17       83.06      117.82     42.81 o 
  -2  -1  17       21.23       66.72     37.50 o 
  -1  -1  17        0.73       18.19     33.02 o 
   0  -1  17       31.83       33.04     38.71 o 
   1  -1  17       14.70       31.16     28.16 o 
   2  -1  17      142.29      236.36     68.04 o 
   3  -1  17       78.66       65.09     47.32 o 
  -2   0  17      226.00      108.10     52.07 o 
  -1   0  17       51.65       37.50     37.58 o 
   0   0  17        0.19       48.57     33.71 o 
   1   0  17        5.61       80.07     40.82 o 
   2   0  17       20.13       19.56     27.10 o 
   3   0  17       49.20      -30.97     33.88 o 
  -2   1  17       22.73       28.45     22.24 o 
  -1   1  17      345.63      325.74     72.89 o 
   0   1  17       57.74       77.07     35.58 o 
   1   1  17       13.02       89.67     82.07 o 
   2   1  17        0.63       71.50     59.57 o 
   3   1  17       86.46      102.20     83.66 o 
  -2   2  17       10.27      -15.69     27.33 o 
  -1   2  17        5.06       32.93     26.30 o 
   0   2  17      153.34      233.59     46.63 o 
   1   2  17       27.48      148.61     55.39 o 
   2   2  17        1.39        1.57     54.61 o 
   3   2  17       69.39       87.98     49.28 o 
  -2   3  17        0.24      -26.64     34.83 o 
  -1   3  17       72.38       99.51     72.67 o 
   0   3  17       22.67       18.06     26.57 o 
   1   3  17      250.28      315.92     70.07 o 
   2   3  17      252.08      264.82     75.16 o 
   3   3  17        3.55       46.36     43.40 o 
  -2   4  17       41.31       62.67     51.55 o 
  -1   4  17        6.11       -3.03     20.64 o 
   0   4  17       19.44       28.86     26.01 o 
   1   4  17        3.71       38.28     34.21 o 
   2   4  17       85.77      179.44     67.28 o 
  -1   5  17       60.26       58.33     29.70 o 
   0   5  17       13.46        7.73     25.22 o 
   1   5  17        3.26        7.86     73.27 o 
   2   5  17       52.13       56.00     71.94 o 
   0  -3  18        9.80       12.24     34.22 o 
   1  -3  18        0.17      -18.71     31.38 o 
  -1  -2  18       73.09       34.74     34.91 o 
   0  -2  18      119.53       41.98     40.95 o 
   1  -2  18        2.47       16.14     27.79 o 
   0  -1  18      139.78      182.24     56.12 o 
   1  -1  18      194.20      149.49     46.36 o 
   2  -1  18        7.31      -13.50     44.40 o 
  -2   0  18        6.24       18.79     36.72 o 
  -1   0  18       20.72       20.52     35.17 o 
   0   0  18        0.59       36.87     27.11 o 
   1   0  18       20.81        3.35     26.22 o 
   2   0  18       53.08       74.22    123.70 o 
  -1   1  18       22.71       23.71     28.19 o 
   0   1  18        0.58      -15.01     21.35 o 
   1   1  18       70.23      183.78    108.70 o 
   2   1  18        1.45       42.43     34.19 o 
  -1   2  18      117.54       73.05     30.61 o 
   0   2  18        1.13       -0.67     19.82 o 
   1   2  18        6.40        3.19     40.86 o 
   2   2  18        3.99      -26.12     54.78 o 
  -1   3  18       55.80       34.74     29.04 o 
   0   3  18      197.79      248.43     78.27 o 
   1   3  18        0.32       -2.49     69.52 o 
   2   3  18       10.06       37.22     40.35 o 
   0   4  18       92.24      129.14     92.97 o 
   1   4  18       96.02       76.48     38.15 o 
   0  -1  19        8.18       14.05     38.53 o 
   0   0  19       89.70      -32.84     40.26 o 
   1   0  19       14.29       25.97     36.26 o 
   0   1  19        1.66       10.74     24.10 o 
   1   1  19      180.10      228.33     69.85 o 
   0   2  19        1.07       -7.80     24.80 o 
   1   2  19        7.26      -11.57     36.94 o 
                                                 
